# Supplementary material for: SGLT2 inhibition protects kidney function by SAM-dependent epigenetic repression of inflammatory genes under metabolic stress
Source: J Clin Invest. 2025 Oct 1;135(19):e188933. doi: 10.1172/JCI188933 (PMC12483609; doi:10.1172/JCI188933)
Supplement: Supplemental table 1 [file jci-135-188933-s278.xlsx]

## Sheet: PTS1-3_NewPT_DEG
	p_val	avg_log2FC	pct.1	pct.2	p_val_adj
Spp1	1.98377e-176	2.70145	0.92	0.404	4.10065e-172
Umod	5.15068e-169	2.15438	0.964	0.629	1.0647e-164
Wfdc15b	4.39331e-166	1.96837	0.857	0.271	9.08142e-162
Tmsb4x	4.04922e-144	1.9056	0.956	0.547	8.37015e-140
Wfdc2	5.77725e-144	1.58787	0.819	0.25	1.19421e-139
Tmem213	1.38412e-143	1.64327	0.809	0.245	2.86112e-139
Actb	2.87535e-142	1.22	0.992	0.942	5.94363e-138
Egf	2.21339e-141	1.65817	0.899	0.417	4.5753e-137
Cryab	2.06085e-140	2.13961	0.681	0.133	4.25998e-136
Defb1	5.37586e-137	1.75237	0.824	0.298	1.11124e-132
Ckb	4.56952e-136	1.60544	0.735	0.179	9.44566e-132
Mal	3.89848e-130	1.41766	0.715	0.163	8.05854e-126
Epcam	7.19539e-130	1.35193	0.664	0.127	1.48736e-125
Pkm	4.33198e-126	1.21217	0.689	0.143	8.95463e-122
Ppp1r1a	2.18128e-123	1.40095	0.705	0.163	4.50892e-119
Aldob	1.22312e-122	-0.787283	0.998	1	2.52831e-118
Slc12a1	4.74628e-113	1.54394	0.708	0.219	9.81103e-109
Atp6v1g3	7.76876e-112	1.78102	0.782	0.297	1.60588e-107
Kng2	2.06605e-111	1.33201	0.655	0.167	4.27074e-107
Acsm2	5.50459e-103	-0.774801	0.998	0.998	1.13785e-98
Ier3	3.34671e-102	1.13355	0.619	0.145	6.91799e-98
Pvalb	9.31398e-100	1.46201	0.637	0.166	1.92529e-95
Car15	1.21231e-98	1.23915	0.596	0.139	2.50596e-94
Itm2b	1.2817e-95	0.730993	0.998	0.978	2.6494e-91
Clcnkb	4.53706e-95	1.03189	0.547	0.108	9.37855e-91
Slc12a3	5.63602e-95	1.40309	0.617	0.163	1.16502e-90
Btg2	3.67708e-93	1.09489	0.603	0.144	7.60088e-89
Nupr1	4.75531e-93	1.47626	0.511	0.085	9.8297e-89
Slc16a7	3.01893e-92	0.930613	0.521	0.092	6.24043e-88
Slc34a1	1.11367e-91	-0.708695	0.992	0.998	2.30207e-87
Sfrp1	3.63142e-90	1.1184	0.516	0.098	7.50651e-86
Fos	5.13006e-90	1.13851	0.585	0.158	1.06043e-85
Kcnj1	5.56046e-87	0.936104	0.524	0.106	1.1494e-82
Lgals3	1.12336e-85	0.848256	0.448	0.064	2.32209e-81
Calb1	2.9736e-85	1.02814	0.562	0.128	6.14672e-81
Txnip	2.22711e-83	0.976542	0.591	0.172	4.60365e-79
S100g	8.93463e-82	1.55761	0.764	0.437	1.84688e-77
Cst3	2.12332e-81	0.856553	0.93	0.801	4.38912e-77
Pck1	3.74543e-81	-0.939312	0.989	0.996	7.74218e-77
Mt1	4.19338e-81	0.75457	0.904	0.467	8.66815e-77
Pcolce	9.97653e-80	0.722312	0.391	0.043	2.06225e-75
Cltrn	5.88995e-76	-0.738769	0.974	0.987	1.21751e-71
Cd24a	2.30976e-75	0.858859	0.458	0.088	4.77451e-71
Klk1	7.43849e-75	1.08223	0.479	0.106	1.53761e-70
Nudt4	1.52174e-74	1.10843	0.762	0.48	3.14559e-70
Tmsb10	2.81396e-74	0.78574	0.482	0.094	5.81673e-70
Miox	6.63681e-74	-0.758334	0.974	0.985	1.37189e-69
Slc4a4	5.19028e-73	-0.933845	0.816	0.917	1.07288e-68
Tmem52b	8.50765e-72	0.849733	0.484	0.11	1.75862e-67
Aqp2	8.88181e-72	1.37701	0.508	0.144	1.83596e-67
Hspa1a	2.38592e-71	0.97678	0.567	0.184	4.93194e-67
Fxyd4	2.83627e-70	1.09405	0.464	0.119	5.86286e-66
Ckmt1	2.22125e-69	0.639446	0.336	0.034	4.59154e-65
Lrp2	3.76437e-69	-0.79659	0.891	0.95	7.78133e-65
Podxl	6.95572e-69	1.01156	0.41	0.071	1.43782e-64
Clu	9.98897e-69	0.734409	0.412	0.076	2.06482e-64
S100a11	1.25027e-68	1.02434	0.762	0.484	2.58442e-64
Tm4sf1	1.98464e-68	0.928856	0.425	0.08	4.10245e-64
Cd9	1.06562e-67	0.809503	0.559	0.169	2.20274e-63
Ass1	1.43932e-65	-0.920357	0.932	0.986	2.97521e-61
Nphs2	5.34792e-65	1.10481	0.383	0.065	1.10547e-60
Tspan1	9.63101e-65	0.563166	0.296	0.025	1.99083e-60
Slc8a1	1.46985e-64	0.656387	0.427	0.087	3.03834e-60
Hspa1b	3.10474e-64	0.853993	0.521	0.164	6.41782e-60
Cyp2j5	4.02462e-64	-0.65792	0.893	0.942	8.31928e-60
Hspb1	3.32377e-63	0.863835	0.474	0.123	6.87056e-59
Tspan8	5.63846e-63	0.657626	0.355	0.054	1.16553e-58
4931406C07Rik	1.42362e-62	-0.790963	0.726	0.878	2.94276e-58
Acta2	1.64495e-62	0.852882	0.27	0.02	3.40029e-58
Apela	2.27202e-62	0.627147	0.295	0.028	4.69649e-58
Actg1	9.26761e-62	0.736288	0.941	0.881	1.91571e-57
Sult1d1	9.84081e-62	-0.687748	0.849	0.929	2.03419e-57
Gdf15	2.97671e-61	0.8873	0.393	0.083	6.15315e-57
Sostdc1	1.0332e-59	0.625454	0.321	0.044	2.13573e-55
Krt7	1.7422e-59	0.629853	0.342	0.053	3.60129e-55
Abca13	2.23864e-59	0.709028	0.409	0.083	4.6275e-55
Junb	2.85233e-59	0.836732	0.52	0.182	5.89605e-55
Fabp3	3.5232e-59	0.917012	0.731	0.457	7.28281e-55
Cdkn1c	9.23677e-59	1.16552	0.347	0.056	1.90933e-54
Gsn	9.83428e-59	0.634965	0.314	0.041	2.03284e-54
Pgam2	1.19655e-58	0.623783	0.389	0.074	2.47338e-54
Fut9	2.30145e-58	-1.06928	0.573	0.801	4.75734e-54
Vim	3.58856e-58	0.869479	0.37	0.072	7.41791e-54
Keg1	5.55858e-58	-0.724618	0.917	0.962	1.14901e-53
Atp5h	8.42715e-58	0.559696	0.987	0.971	1.74198e-53
Plet1	1.9983e-57	0.577441	0.28	0.028	4.13068e-53
Tagln	3.16204e-57	0.731438	0.239	0.014	6.53626e-53
Akr1c21	5.18894e-57	-0.731437	0.956	0.98	1.0726e-52
S100a1	2.13642e-56	0.770643	0.863	0.755	4.4162e-52
mt-Nd5	3.11713e-56	-0.69727	0.997	0.996	6.44342e-52
Ces1f	6.98599e-56	-0.651324	0.912	0.943	1.44407e-51
Myl6	2.05102e-55	0.579468	0.985	0.937	4.23966e-51
Nccrp1	4.85985e-55	0.737052	0.29	0.037	1.00458e-50
Gpx3	6.90421e-55	-0.579774	1	0.999	1.42717e-50
Fst	9.2118e-55	0.960452	0.233	0.014	1.90417e-50
Gatm	1.15449e-54	-1.17979	0.774	0.851	2.38644e-50
Lypd2	6.59995e-54	0.667816	0.225	0.013	1.36428e-49
Sparc	2.836e-53	0.691107	0.368	0.073	5.86231e-49
Ugt2b38	5.28085e-53	-0.563879	0.995	0.998	1.0916e-48
Rgs2	6.90784e-53	0.636718	0.314	0.052	1.42792e-48
Hsd11b2	1.3262e-52	0.814911	0.363	0.081	2.74138e-48
Rps16	1.97344e-52	0.554217	0.985	0.941	4.07929e-48
Cox8a	6.13195e-52	0.45539	0.997	0.992	1.26753e-47
Slc5a3	1.2443e-51	0.843847	0.508	0.192	2.5721e-47
Egr1	2.44818e-51	0.673241	0.362	0.083	5.06064e-47
Bcam	7.26892e-51	0.503731	0.274	0.035	1.50256e-46
Clcnka	7.83526e-51	0.567674	0.283	0.04	1.61963e-46
Selenow	7.93647e-51	0.658836	0.48	0.163	1.64055e-46
Cd74	1.47943e-50	0.890606	0.469	0.146	3.05814e-46
Crip2	1.81974e-50	0.547383	0.313	0.053	3.76158e-46
Cox4i1	2.96045e-50	0.450765	0.997	0.986	6.11954e-46
Myl9	7.43067e-50	0.461451	0.194	0.007	1.53599e-45
Tacstd2	1.0187e-49	0.484928	0.251	0.027	2.10576e-45
Slc27a2	1.89888e-49	-0.615815	0.974	0.976	3.92518e-45
Gsta4	2.14034e-49	0.582436	0.27	0.036	4.4243e-45
Gadd45b	2.39043e-49	0.496792	0.301	0.049	4.94125e-45
Rhcg	8.00213e-49	0.57659	0.305	0.053	1.65412e-44
Ptger3	1.03422e-48	0.523929	0.254	0.031	2.13784e-44
Ppia	5.49746e-48	0.475927	0.992	0.977	1.13638e-43
Anxa2	7.95615e-48	0.587991	0.339	0.07	1.64462e-43
Rhbg	8.16541e-48	0.561079	0.287	0.046	1.68787e-43
Spink8	1.00565e-47	0.607263	0.3	0.054	2.07878e-43
Crip1	1.09329e-47	0.729732	0.379	0.098	2.25994e-43
Scnn1a	1.41984e-47	0.46704	0.29	0.048	2.93495e-43
Ccn2	1.72978e-47	0.642804	0.293	0.052	3.57563e-43
Rida	7.76159e-47	-0.54682	0.945	0.975	1.6044e-42
Cldn8	8.71419e-47	0.409324	0.225	0.021	1.80131e-42
Ifitm2	1.71543e-46	0.744996	0.581	0.283	3.54596e-42
Fam81a	2.13018e-46	0.427691	0.213	0.017	4.4033e-42
Glyat	2.51933e-46	-0.657259	0.72	0.902	5.20772e-42
Idh1	3.30772e-46	-0.629118	0.77	0.901	6.8374e-42
Pah	3.31048e-46	-0.637109	0.808	0.912	6.84309e-42
Mrps6	4.60172e-46	0.886465	0.562	0.302	9.51221e-42
Id3	1.41219e-45	0.642598	0.383	0.106	2.91914e-41
Gk	2.15965e-45	-0.694662	0.606	0.827	4.46421e-41
Fmo2	3.71459e-45	-0.700622	0.293	0.643	7.67844e-41
Rasd1	5.66977e-45	0.465098	0.217	0.02	1.172e-40
Atf3	6.42688e-45	0.566204	0.349	0.083	1.3285e-40
Maf	1.13159e-44	-0.94988	0.498	0.755	2.33911e-40
Fbp1	1.43414e-44	-0.646252	0.914	0.967	2.96451e-40
Gm42418	2.47812e-44	0.493594	1	1	5.12253e-40
Efhd1	4.42551e-44	0.526082	0.298	0.06	9.14797e-40
Sdc4	4.62483e-44	0.792318	0.795	0.689	9.55998e-40
Nus1	1.10231e-43	-0.667528	0.568	0.803	2.27859e-39
Ucp2	1.3705e-43	0.651104	0.393	0.128	2.83296e-39
Tmem72	1.49882e-43	0.538544	0.269	0.045	3.09822e-39
Lactb2	3.20614e-43	-0.611785	0.627	0.837	6.6274e-39
Rgs5	3.39543e-43	0.529747	0.189	0.013	7.0187e-39
Zbtb20	3.4668e-43	-0.776675	0.744	0.856	7.16623e-39
Atp6v0d2	3.53436e-43	0.491951	0.236	0.03	7.30589e-39
Aldoa	1.11847e-42	0.551824	0.938	0.896	2.31199e-38
Apoe	1.28866e-42	0.781452	0.436	0.155	2.66379e-38
Igfbp7	1.43588e-42	0.478423	0.997	0.964	2.9681e-38
Aif1l	2.18161e-42	0.745918	0.542	0.282	4.50961e-38
Pou3f3	3.03504e-42	0.512907	0.285	0.059	6.27374e-38
Errfi1	4.941e-42	-0.783663	0.637	0.833	1.02135e-37
Dab2	1.76335e-41	-0.653578	0.606	0.808	3.64503e-37
Adgrf5	1.94848e-41	0.4584	0.272	0.049	4.02771e-37
Clic3	2.05353e-41	0.696149	0.228	0.031	4.24485e-37
Pter	3.8491e-41	-0.619326	0.678	0.842	7.95647e-37
Gcnt1	8.75377e-41	-0.639726	0.529	0.77	1.80949e-36
Spink1	1.26203e-40	-0.591086	0.966	0.985	2.60874e-36
Hk1	1.65032e-40	0.459962	0.257	0.045	3.41137e-36
Lyz2	2.06936e-40	0.764188	0.199	0.02	4.27757e-36
Cyp4b1	2.45346e-40	-0.453236	1	0.994	5.07156e-36
Pantr1	2.68818e-40	0.347306	0.208	0.023	5.55673e-36
Slc13a1	3.08384e-40	-0.820836	0.554	0.785	6.37461e-36
Fxyd2	5.01926e-40	0.368153	1	0.998	1.03753e-35
Jun	5.4904e-40	0.657806	0.635	0.37	1.13492e-35
Csrp1	8.41966e-40	0.357331	0.204	0.022	1.74043e-35
Timp2	9.41805e-40	0.382875	0.186	0.015	1.94681e-35
Spint2	1.31761e-39	0.677441	0.762	0.67	2.72362e-35
Myl12a	1.34081e-39	0.801062	0.673	0.493	2.7716e-35
Aqp6	1.97205e-39	0.526041	0.257	0.046	4.07642e-35
Pam	2.22529e-39	0.784167	0.674	0.497	4.5999e-35
Kcnj15	7.21815e-39	-0.602435	0.726	0.851	1.49206e-34
Cald1	8.17906e-39	0.386888	0.184	0.016	1.69069e-34
Cyp2e1	9.1847e-39	-0.580677	0.977	0.972	1.89857e-34
Tspan12	1.20083e-38	0.395325	0.207	0.025	2.48223e-34
Abcg2	1.89351e-38	-0.562406	0.656	0.835	3.91408e-34
Rps14	2.49236e-38	0.46411	0.98	0.949	5.15195e-34
Selenop	3.18365e-38	-0.524925	0.985	0.988	6.58093e-34
Cldn7	3.74672e-38	0.404602	0.233	0.038	7.74484e-34
Tpm2	4.16e-38	0.376984	0.184	0.018	8.59913e-34
Atp5e	1.22906e-37	0.400996	0.989	0.974	2.54059e-33
Pdzk1	1.77221e-37	-0.551527	0.721	0.865	3.66333e-33
Hspd1	1.80161e-37	-0.535437	0.775	0.883	3.72412e-33
Atp5g1	2.12326e-37	0.400712	0.992	0.966	4.389e-33
Enpp2	3.63317e-37	-0.630692	0.754	0.892	7.51013e-33
Wnk1	3.72108e-37	0.857278	0.624	0.44	7.69184e-33
Calm2	3.96313e-37	0.789056	0.699	0.546	8.19218e-33
Sorl1	4.94176e-37	0.448649	0.251	0.048	1.02151e-32
Uqcrh	5.99743e-37	0.416665	0.984	0.952	1.23973e-32
Rpl18	6.15817e-37	0.474856	0.951	0.909	1.27296e-32
Sycn	8.38065e-37	1.407	0.192	0.023	1.73236e-32
Rps24	8.6514e-37	0.418957	0.974	0.942	1.78833e-32
Scg5	1.75505e-36	0.317709	0.166	0.013	3.62786e-32
H3f3a	1.78658e-36	0.460773	0.958	0.91	3.69304e-32
Cox6c	2.77187e-36	0.349244	1	0.985	5.72972e-32
Fmo1	7.71948e-36	-0.587299	0.575	0.791	1.59569e-31
Hoxd8	8.56834e-36	0.467317	0.288	0.071	1.77116e-31
Rasl11a	1.04147e-35	0.545944	0.176	0.017	2.15283e-31
Nr4a1	1.39811e-35	0.533979	0.295	0.079	2.89002e-31
Ptgds	1.53309e-35	0.370899	0.184	0.02	3.16905e-31
Rps21	1.64798e-35	0.487335	0.95	0.896	3.40654e-31
Gpx6	1.81633e-35	0.398351	0.189	0.023	3.75454e-31
Hnf4a	6.92519e-35	-0.61965	0.43	0.72	1.43151e-30
Hlf	8.79129e-35	-0.531294	0.257	0.585	1.81725e-30
Ifitm3	8.80604e-35	0.448563	0.319	0.089	1.8203e-30
Kcnj10	9.2639e-35	0.321656	0.186	0.022	1.91494e-30
Mfge8	1.0993e-34	0.327543	0.182	0.021	2.27237e-30
Atp6v1c2	3.09715e-34	0.506115	0.235	0.048	6.40212e-30
Rpl9	3.28212e-34	0.473077	0.953	0.901	6.78447e-30
Slc17a3	7.95447e-34	-0.548727	0.721	0.845	1.64427e-29
Mecom	8.69838e-34	0.320816	0.207	0.033	1.79804e-29
Rpl21	8.913e-34	0.535669	0.871	0.825	1.84241e-29
Rab11fip3	9.1139e-34	-0.547565	0.318	0.64	1.88393e-29
Tfap2b	1.09968e-33	0.328932	0.199	0.028	2.27315e-29
Jund	1.25642e-33	0.629547	0.761	0.666	2.59714e-29
Tubb2a	1.71036e-33	0.414489	0.238	0.051	3.53549e-29
Tax1bp1	1.73262e-33	-0.559802	0.645	0.816	3.5815e-29
Ugt3a2	1.86217e-33	-0.535041	0.671	0.851	3.84929e-29
Bst1	3.569e-33	0.289039	0.135	0.006	7.37749e-29
Rplp2	3.84721e-33	0.458194	0.94	0.883	7.95256e-29
Cd81	5.1349e-33	0.486383	0.909	0.843	1.06144e-28
Gm47708	5.63309e-33	0.45514	0.249	0.057	1.16442e-28
Cox5b	7.27519e-33	0.445934	0.969	0.951	1.50386e-28
Aldh6a1	8.46358e-33	-0.526813	0.752	0.861	1.74951e-28
Tspan13	8.9133e-33	0.370556	0.182	0.023	1.84247e-28
Scd2	9.06101e-33	0.442618	0.239	0.051	1.873e-28
Atp6v0e	9.93871e-33	0.559206	0.829	0.75	2.05443e-28
Stk39	1.26763e-32	0.387569	0.204	0.035	2.62032e-28
Nox4	1.35543e-32	-0.609449	0.329	0.641	2.8018e-28
Sh2d4a	1.43345e-32	0.317387	0.163	0.016	2.96308e-28
Slc26a4	2.08908e-32	0.517682	0.246	0.057	4.31833e-28
Ier2	2.29382e-32	0.665529	0.417	0.193	4.74155e-28
Scp2	3.9449e-32	-0.466771	0.956	0.974	8.1545e-28
Cav2	4.00538e-32	0.356337	0.221	0.043	8.27953e-28
Tesc	6.82673e-32	0.338374	0.158	0.016	1.41115e-27
St14	7.31475e-32	0.32521	0.184	0.026	1.51203e-27
Ahnak	7.95821e-32	0.383423	0.243	0.054	1.64504e-27
Mfsd4b5	8.3918e-32	-0.559886	0.466	0.721	1.73467e-27
Tle5	1.26485e-31	0.510254	0.834	0.78	2.61457e-27
Jag1	2.04028e-31	0.300997	0.182	0.026	4.21746e-27
Aldh8a1	2.4592e-31	-0.539997	0.497	0.74	5.08341e-27
Ndrg1	2.75751e-31	-0.726921	0.837	0.917	5.70005e-27
S100a13	3.78236e-31	0.508301	0.373	0.152	7.81852e-27
Nat8f1	5.08129e-31	-0.539895	0.914	0.954	1.05035e-26
Synpo	5.22529e-31	0.447391	0.182	0.027	1.08012e-26
Macrod2	5.75239e-31	-0.490366	0.314	0.632	1.18908e-26
L2hgdh	6.65389e-31	-0.450041	0.265	0.588	1.37543e-26
Gstm2	8.05797e-31	0.268123	0.166	0.021	1.66566e-26
Timp3	8.61005e-31	-0.590767	0.935	0.962	1.77978e-26
Mgst3	9.2602e-31	0.597848	0.71	0.568	1.91418e-26
Ldhb	9.41505e-31	0.376685	0.992	0.976	1.94619e-26
Emb	1.24946e-30	0.356663	0.187	0.03	2.58276e-26
Acy3	1.50628e-30	-0.443676	0.995	0.982	3.11363e-26
S100a6	2.75792e-30	0.354514	0.318	0.097	5.7009e-26
Rps27	5.87734e-30	0.454146	0.897	0.821	1.21491e-25
Sfxn1	7.36602e-30	-0.532239	0.51	0.755	1.52263e-25
Slc47a1	7.40696e-30	-0.537899	0.544	0.76	1.53109e-25
Aass	8.61168e-30	-0.526826	0.567	0.783	1.78012e-25
Tuba1a	9.72638e-30	0.316095	0.168	0.023	2.01054e-25
Chpt1	1.14653e-29	-0.444112	0.954	0.968	2.36999e-25
Aldh9a1	1.16546e-29	-0.532649	0.419	0.7	2.40913e-25
Tinagl1	1.29786e-29	0.375552	0.238	0.06	2.6828e-25
Mgp	1.30078e-29	0.285787	0.16	0.019	2.68885e-25
Cldn5	1.40667e-29	0.363754	0.174	0.025	2.90774e-25
Rps3	1.60069e-29	0.437921	0.943	0.868	3.30878e-25
Me1	1.74349e-29	-0.534902	0.625	0.796	3.60397e-25
Ttc36	2.03271e-29	-0.420345	0.99	0.985	4.20182e-25
Tcn2	2.33255e-29	-0.398004	0.959	0.97	4.82161e-25
Slc5a12	2.43418e-29	-0.822308	0.243	0.482	5.03169e-25
Rabac1	3.98029e-29	0.510086	0.78	0.707	8.22765e-25
Atp5g2	4.1569e-29	0.462634	0.883	0.816	8.59272e-25
Sord	5.59681e-29	-0.498629	0.735	0.866	1.15692e-24
Lars2	6.08365e-29	0.354371	0.998	0.991	1.25755e-24
Slc4a11	7.12582e-29	0.27492	0.122	0.007	1.47298e-24
Plat	7.87846e-29	0.582113	0.252	0.066	1.62856e-24
Twsg1	8.35615e-29	0.365076	0.235	0.058	1.7273e-24
Rdh16	8.5429e-29	-0.403004	0.169	0.461	1.7659e-24
Esam	8.82387e-29	0.280188	0.174	0.026	1.82398e-24
4833439L19Rik	9.93566e-29	-0.481947	0.717	0.845	2.0538e-24
Slc6a19	1.0595e-28	-0.693153	0.362	0.63	2.19009e-24
Arl4d	1.92469e-28	0.346323	0.217	0.048	3.97852e-24
Glud1	3.20059e-28	-0.532304	0.7	0.841	6.61593e-24
Spp2	3.4901e-28	-0.990591	0.57	0.72	7.21438e-24
Rps5	3.76574e-28	0.444708	0.91	0.851	7.78417e-24
Ccn1	4.09221e-28	0.577099	0.345	0.139	8.459e-24
Ppara	5.34208e-28	-0.299736	0.112	0.378	1.10426e-23
Lrrfip1	9.12876e-28	0.355326	0.169	0.027	1.88701e-23
Slc2a2	9.75422e-28	-0.483517	0.305	0.609	2.01629e-23
Cox6b1	1.27048e-27	0.356456	0.989	0.97	2.62622e-23
2022-09-04	1.58138e-27	0.292483	0.163	0.024	3.26888e-23
Sema3g	2.1998e-27	0.442211	0.199	0.042	4.5472e-23
Aspa	2.1998e-27	-0.525226	0.378	0.658	4.54721e-23
Tspan15	3.02425e-27	0.315004	0.145	0.018	6.25142e-23
Tubb2b	3.54367e-27	0.29061	0.15	0.019	7.32512e-23
Serpinb9	4.07983e-27	0.325804	0.166	0.027	8.43341e-23
Bsnd	4.40709e-27	0.260056	0.164	0.025	9.10989e-23
Rps6	7.27657e-27	0.403116	0.896	0.852	1.50414e-22
Bcat2	8.21567e-27	0.446409	0.295	0.107	1.69826e-22
mt-Nd6	9.44449e-27	-0.747648	0.448	0.679	1.95227e-22
Rgl1	9.69353e-27	-0.400907	0.272	0.576	2.00375e-22
Dnajc13	1.24974e-26	-0.398746	0.256	0.557	2.58334e-22
Galnt11	1.2847e-26	-0.482342	0.656	0.828	2.65561e-22
Cat	1.4202e-26	-0.442782	0.77	0.871	2.93569e-22
Ppp1r15a	1.52551e-26	0.385311	0.215	0.054	3.15338e-22
Hmx2	1.60076e-26	0.350485	0.137	0.015	3.30894e-22
Eva1b	2.07884e-26	0.340237	0.186	0.038	4.29717e-22
Etnk1	2.2319e-26	0.486463	0.37	0.166	4.61355e-22
Ndufb11	2.41523e-26	0.416221	0.923	0.884	4.99253e-22
Oat	2.56006e-26	0.427201	0.472	0.225	5.29191e-22
Folh1	4.41382e-26	-0.447166	0.272	0.559	9.12382e-22
Slc17a1	5.2337e-26	-0.506219	0.674	0.826	1.08186e-21
Cldn19	5.29791e-26	0.349783	0.173	0.033	1.09513e-21
Cox5a	6.53708e-26	0.360247	0.963	0.922	1.35128e-21
Rps10	6.92444e-26	0.34737	0.971	0.953	1.43135e-21
Hes1	8.36081e-26	0.374607	0.27	0.089	1.72826e-21
Bst2	9.33126e-26	0.267379	0.187	0.038	1.92887e-21
Hsd3b2	9.86905e-26	-0.353259	0.176	0.457	2.04003e-21
Vil1	1.07557e-25	-0.295062	0.174	0.462	2.22331e-21
Pipox	1.24182e-25	-0.449408	0.505	0.738	2.56696e-21
Isyna1	1.39198e-25	0.328528	0.221	0.059	2.87736e-21
Slc2a4	2.24517e-25	0.291204	0.145	0.02	4.641e-21
Pcx	2.49971e-25	-0.469618	0.56	0.779	5.16716e-21
Cntf	2.71981e-25	0.262134	0.121	0.011	5.62213e-21
Atp6v1b1	3.07718e-25	0.319058	0.202	0.047	6.36083e-21
Ndufa11	3.08497e-25	0.453631	0.855	0.801	6.37694e-21
Klf6	3.86979e-25	0.521233	0.332	0.145	7.99924e-21
Frrs1	4.04856e-25	-0.365086	0.187	0.466	8.36877e-21
mt-Nd4l	4.82912e-25	-0.416907	0.992	0.99	9.98227e-21
Gas2	4.88395e-25	-0.465756	0.552	0.757	1.00956e-20
Slc22a8	5.2396e-25	-0.661963	0.634	0.775	1.08308e-20
Sms	5.47358e-25	-0.308382	0.16	0.428	1.13144e-20
Ar	9.36743e-25	-0.308093	0.164	0.438	1.93634e-20
Mfsd4a	9.50849e-25	0.399027	0.22	0.062	1.9655e-20
Uqcr11	1.10221e-24	0.339816	0.974	0.953	2.27839e-20
Pecr	1.12675e-24	-0.496225	0.839	0.908	2.3291e-20
Slc25a10	1.30621e-24	-0.474203	0.594	0.795	2.70007e-20
Rps4x	1.36511e-24	0.419361	0.878	0.822	2.82181e-20
Lrrc19	1.77842e-24	-0.327079	0.223	0.514	3.67618e-20
Lgmn	2.21702e-24	-0.480247	0.783	0.895	4.5828e-20
Anxa5	2.24763e-24	0.598037	0.485	0.308	4.64608e-20
Hykk	2.32795e-24	-0.476156	0.399	0.654	4.8121e-20
Ak1	2.69732e-24	0.253703	0.122	0.013	5.57562e-20
Slc23a1	3.11305e-24	-0.324386	0.23	0.52	6.43498e-20
Neu1	3.41572e-24	-0.431217	0.751	0.856	7.06063e-20
Sod1	4.11092e-24	-0.475293	0.663	0.807	8.49768e-20
Slc16a9	4.5128e-24	-0.346799	0.215	0.494	9.32842e-20
Gm32461	4.78914e-24	-0.439902	0.332	0.605	9.89963e-20
G6pc	7.82058e-24	-0.68984	0.485	0.703	1.61659e-19
Cryl1	7.82631e-24	-0.45349	0.463	0.705	1.61778e-19
Mia2	9.38558e-24	-0.441739	0.586	0.766	1.94009e-19
Gldc	9.42153e-24	-0.396553	0.173	0.424	1.94752e-19
mt-Nd1	1.02623e-23	-0.347176	1	1	2.12132e-19
St8sia1	1.02763e-23	-0.342863	0.174	0.434	2.12421e-19
Rpl14	1.29826e-23	0.366853	0.941	0.907	2.68363e-19
Snx29	1.31861e-23	-0.285159	0.088	0.311	2.7257e-19
Ak4	1.61486e-23	-0.412938	0.368	0.649	3.33807e-19
Rpl8	1.77182e-23	0.323443	0.953	0.917	3.66253e-19
Trpc1	1.98782e-23	-0.335902	0.127	0.366	4.10902e-19
Phlda1	2.05635e-23	0.252731	0.127	0.016	4.25067e-19
Ptpro	2.28651e-23	0.326733	0.125	0.015	4.72644e-19
Tcf21	2.77132e-23	0.332787	0.114	0.011	5.72859e-19
Map7	2.83757e-23	-0.44168	0.342	0.611	5.86555e-19
Etv1	3.73667e-23	-0.347891	0.178	0.441	7.72408e-19
Atp6v1f	4.91935e-23	0.411027	0.904	0.877	1.01688e-18
Arl6ip1	4.98634e-23	-0.427982	0.728	0.846	1.03073e-18
Fau	5.55268e-23	0.29957	0.989	0.972	1.14779e-18
Slc9a3r2	7.31629e-23	0.343194	0.217	0.062	1.51235e-18
Pdpn	8.73411e-23	0.301297	0.107	0.009	1.80543e-18
Fosb	9.63964e-23	0.257689	0.189	0.046	1.99261e-18
Pbld1	9.87317e-23	-0.371032	0.316	0.593	2.04088e-18
Nepn	1.03994e-22	-0.288452	0.054	0.247	2.14966e-18
Nphs1	1.04549e-22	0.382586	0.114	0.012	2.16112e-18
Gata3	1.19246e-22	0.25909	0.129	0.018	2.46492e-18
Serf2	1.34182e-22	0.302254	0.976	0.961	2.77367e-18
Atp1b1	1.38264e-22	0.312068	0.995	0.984	2.85805e-18
Tceal9	2.24842e-22	0.543288	0.505	0.346	4.64771e-18
Rpl37a	2.39693e-22	0.343123	0.958	0.932	4.9547e-18
Cd59a	2.50677e-22	0.576383	0.349	0.179	5.18175e-18
Col18a1	3.14642e-22	0.528817	0.394	0.222	6.50397e-18
Acaa2	3.39886e-22	0.447952	0.345	0.162	7.02579e-18
Akr1a1	3.42892e-22	-0.421872	0.959	0.975	7.08792e-18
Scin	3.66392e-22	0.293633	0.158	0.032	7.5737e-18
Rpl18a	3.7847e-22	0.328941	0.94	0.917	7.82336e-18
Igfbp4	4.0142e-22	-0.438302	0.708	0.846	8.29775e-18
Mpp1	4.26488e-22	-0.347167	0.285	0.563	8.81592e-18
Prodh	4.42101e-22	-0.459606	0.391	0.644	9.13867e-18
mt-Nd2	4.74487e-22	-0.342469	1	1	9.80813e-18
Btg1	5.02836e-22	0.476715	0.461	0.282	1.03941e-17
Agxt2	5.13119e-22	-0.253772	0.178	0.437	1.06067e-17
Gnas	5.43798e-22	0.347958	0.927	0.907	1.12408e-17
Rab25	5.79274e-22	0.320454	0.213	0.066	1.19742e-17
Tlk1	6.46601e-22	-0.29423	0.192	0.452	1.33659e-17
Itgb8	7.38385e-22	-0.286873	0.228	0.505	1.52632e-17
Slc36a1	7.78971e-22	-0.251865	0.14	0.382	1.61021e-17
Sumo2	8.00468e-22	0.487557	0.725	0.653	1.65465e-17
Ces1d	8.21424e-22	-0.524387	0.679	0.827	1.69796e-17
H2-Aa	8.70709e-22	0.414127	0.228	0.069	1.79984e-17
Xylb	1.25294e-21	-0.356085	0.298	0.573	2.58996e-17
Cyp4a12a	1.29816e-21	-0.426903	0.72	0.837	2.68342e-17
Rpl11	1.36864e-21	0.327026	0.963	0.95	2.82912e-17
Rhob	1.45625e-21	0.412624	0.269	0.106	3.01022e-17
Cox7b	1.5103e-21	0.328923	0.967	0.957	3.12194e-17
Cldn2	1.64526e-21	-0.423774	0.375	0.634	3.40092e-17
Suclg2	1.69897e-21	-0.439805	0.648	0.802	3.51194e-17
Lipa	1.72839e-21	-0.480858	0.401	0.647	3.57276e-17
Cd36	1.80284e-21	-0.516583	0.598	0.75	3.72666e-17
Tns3	1.93801e-21	0.360782	0.223	0.076	4.00607e-17
Krt18	2.4298e-21	0.256293	0.138	0.024	5.02264e-17
Lrrc58	4.18552e-21	-0.428567	0.409	0.658	8.65188e-17
Slc22a6	4.23046e-21	-0.393302	0.945	0.927	8.74479e-17
Mpp6	4.75552e-21	-0.330128	0.285	0.558	9.83013e-17
Bsg	5.65251e-21	0.400746	0.85	0.801	1.16843e-16
Alpl	5.73823e-21	-0.463633	0.407	0.636	1.18615e-16
Golga4	5.76692e-21	-0.413646	0.296	0.543	1.19208e-16
Eif1	6.26685e-21	0.313593	0.953	0.932	1.29542e-16
F13b	6.50972e-21	-0.274005	0.148	0.385	1.34562e-16
0610005C13Rik	7.42777e-21	-0.337623	0.301	0.579	1.5354e-16
Mal2	7.83964e-21	0.276672	0.153	0.033	1.62053e-16
Cndp1	9.61069e-21	-0.258598	0.147	0.386	1.98663e-16
Dpep1	1.02659e-20	-0.407646	0.322	0.578	2.12206e-16
Slc16a2	1.04891e-20	-0.416375	0.37	0.614	2.16819e-16
Prxl2b	1.05349e-20	-0.478042	0.498	0.727	2.17767e-16
Kctd12	1.22133e-20	0.278033	0.151	0.033	2.52462e-16
Abcc2	1.23766e-20	-0.41839	0.378	0.644	2.55837e-16
Spag9	1.67444e-20	-0.402968	0.365	0.618	3.46124e-16
Mlxipl	1.72734e-20	-0.26989	0.179	0.432	3.57058e-16
Aldh4a1	1.79585e-20	-0.39294	0.443	0.685	3.71221e-16
Nme2	1.84635e-20	-0.35554	0.993	0.992	3.8166e-16
Mafb	1.92378e-20	0.363079	0.164	0.039	3.97664e-16
Enpp6	2.04962e-20	-0.385475	0.311	0.581	4.23677e-16
Trim7	2.33579e-20	-0.363846	0.217	0.458	4.82831e-16
Lamp2	2.35134e-20	-0.389749	0.845	0.917	4.86045e-16
Sgk1	2.38456e-20	0.281402	0.21	0.066	4.92913e-16
Prpf4b	2.4032e-20	-0.326827	0.21	0.461	4.96765e-16
Slc25a4	2.85309e-20	0.404743	0.857	0.796	5.89763e-16
Slc5a2	2.94407e-20	-0.78201	0.493	0.607	6.08569e-16
Rap1gap	3.02738e-20	0.362027	0.252	0.099	6.25789e-16
Wdfy1	3.11537e-20	-0.315803	0.205	0.458	6.43978e-16
Cyp2j13	3.33946e-20	-0.409664	0.508	0.718	6.903e-16
Slc25a5	3.72477e-20	0.281428	0.979	0.972	7.69947e-16
Rps11	3.77321e-20	0.343136	0.945	0.94	7.7996e-16
Chchd10	3.98749e-20	0.257536	0.993	0.986	8.24253e-16
Cpox	4.19805e-20	-0.312361	0.259	0.526	8.6778e-16
D630023F18Rik	4.68757e-20	-0.47501	0.287	0.53	9.68967e-16
Tmem229a	6.42566e-20	-0.383745	0.407	0.659	1.32825e-15
Slc30a2	7.02455e-20	-0.306129	0.28	0.554	1.45204e-15
Tcea3	7.09298e-20	-0.300558	0.251	0.516	1.46619e-15
Calml4	8.94012e-20	-0.473778	0.806	0.893	1.84801e-15
Slc6a20b	9.48094e-20	-0.338263	0.308	0.573	1.95981e-15
Dhfr	1.00392e-19	-0.268264	0.22	0.478	2.07521e-15
Pde4dip	1.07574e-19	-0.261433	0.21	0.469	2.22366e-15
Mlec	1.11529e-19	-0.392897	0.669	0.793	2.30541e-15
Cdkl1	1.38399e-19	0.387741	0.331	0.158	2.86086e-15
Fam151a	1.50947e-19	-0.360835	0.274	0.52	3.12023e-15
Cldn10	1.82247e-19	0.662106	0.749	0.694	3.76723e-15
Slc16a12	1.94438e-19	-0.255686	0.192	0.437	4.01922e-15
Rps7	1.97506e-19	0.326193	0.917	0.885	4.08265e-15
Ndel1	1.9959e-19	-0.332609	0.272	0.535	4.12573e-15
Paqr5	2.21319e-19	0.591455	0.51	0.397	4.57488e-15
Atp5j	2.39849e-19	0.278207	0.989	0.968	4.95791e-15
Rpl13	2.70537e-19	0.2656	0.989	0.969	5.59227e-15
Rplp1	2.93522e-19	0.287846	0.987	0.972	6.0674e-15
Gm19950	3.18366e-19	-0.341134	0.287	0.538	6.58094e-15
Bdh2	3.18877e-19	-0.432974	0.648	0.818	6.59151e-15
Hoxb6	3.26918e-19	0.369787	0.226	0.085	6.75772e-15
Asl	3.34807e-19	-0.461531	0.533	0.74	6.9208e-15
Nlrp6	3.94447e-19	-0.263769	0.169	0.402	8.15361e-15
Mfsd1	4.34557e-19	-0.354264	0.347	0.621	8.98273e-15
Nr1h4	4.5035e-19	-0.365939	0.379	0.632	9.30919e-15
Cmbl	4.81494e-19	-0.433884	0.48	0.697	9.95295e-15
Bag1	4.82915e-19	0.42504	0.744	0.705	9.98233e-15
Tacc1	4.91643e-19	0.30247	0.208	0.07	1.01627e-14
Man1a	5.02727e-19	-0.293921	0.329	0.598	1.03919e-14
Slc1a1	5.18697e-19	-0.337944	0.329	0.583	1.0722e-14
Thsd7a	5.39746e-19	0.28352	0.112	0.017	1.11571e-14
Klf2	5.49185e-19	0.301633	0.233	0.082	1.13522e-14
Ankrd13c	6.378e-19	-0.404974	0.505	0.736	1.3184e-14
Cspp1	7.24057e-19	-0.26658	0.127	0.341	1.4967e-14
Osbpl8	8.06045e-19	-0.263533	0.233	0.486	1.66618e-14
Rps20	8.09938e-19	0.271852	0.979	0.955	1.67422e-14
Ndufb8	8.11936e-19	0.34904	0.94	0.927	1.67835e-14
Ddah1	8.34263e-19	-0.414131	0.58	0.775	1.7245e-14
Acadm	8.55836e-19	-0.353754	0.79	0.872	1.7691e-14
Calm1	8.80656e-19	0.392687	0.806	0.765	1.8204e-14
Fads2	8.9055e-19	-0.272886	0.191	0.429	1.84086e-14
Sugct	9.31877e-19	-0.37579	0.489	0.694	1.92628e-14
Erich4	1.28478e-18	-0.364623	0.397	0.65	2.65577e-14
Cryz	1.32088e-18	-0.372996	0.679	0.817	2.7304e-14
Tyrobp	1.52357e-18	0.299203	0.164	0.043	3.14936e-14
Atp5l	1.534e-18	0.262414	0.992	0.98	3.17094e-14
Gpr137b	1.63791e-18	-0.339361	0.298	0.555	3.38573e-14
Ccdc6	1.96343e-18	-0.425151	0.526	0.71	4.0586e-14
Acox1	1.99263e-18	-0.408745	0.601	0.769	4.11896e-14
Emcn	2.2241e-18	0.316367	0.215	0.072	4.59744e-14
Tmem64	2.8009e-18	-0.291832	0.235	0.477	5.78974e-14
Papss2	2.80403e-18	-0.290965	0.215	0.459	5.79621e-14
Gpd1	2.97396e-18	-0.402625	0.441	0.666	6.14747e-14
Cryzl2	3.03583e-18	-0.434981	0.594	0.781	6.27536e-14
Cmtm7	3.1159e-18	0.31346	0.176	0.052	6.44089e-14
Abat	3.11791e-18	-0.27089	0.265	0.531	6.44503e-14
Slc25a3	3.46048e-18	0.319845	0.953	0.94	7.15317e-14
Hsd3b3	3.81383e-18	-0.300441	0.226	0.466	7.88358e-14
Cox7a2	3.95029e-18	0.270506	0.997	0.962	8.16565e-14
Sectm1b	4.09779e-18	-0.301878	0.124	0.322	8.47054e-14
Qdpr	4.47733e-18	-0.425908	0.518	0.725	9.25508e-14
Col27a1	5.47208e-18	-0.686349	0.264	0.465	1.13113e-13
Sec62	5.76233e-18	-0.380623	0.849	0.898	1.19113e-13
Tmem174	6.03014e-18	-0.378174	0.702	0.826	1.24649e-13
Hgd	6.53687e-18	-0.380821	0.375	0.617	1.35124e-13
Mt2	6.91126e-18	0.292187	0.298	0.126	1.42863e-13
Rpl7	7.04991e-18	0.311221	0.943	0.909	1.45729e-13
Far1	7.15914e-18	-0.384841	0.379	0.605	1.47987e-13
Slc37a4	7.92993e-18	-0.374146	0.401	0.644	1.6392e-13
Ndrg2	7.98464e-18	0.334167	0.197	0.069	1.65051e-13
Rufy3	9.20723e-18	-0.28811	0.274	0.534	1.90323e-13
Uqcc2	1.23326e-17	0.505876	0.57	0.477	2.54927e-13
Upb1	1.3137e-17	-0.367073	0.463	0.701	2.71556e-13
Hdc	1.3678e-17	-0.419765	0.324	0.544	2.82738e-13
Rpl19	1.48404e-17	0.266346	0.98	0.958	3.06765e-13
Lsm6	1.48552e-17	0.48149	0.428	0.286	3.07071e-13
Ssbp4	1.50761e-17	0.255893	0.143	0.036	3.11637e-13
Fahd1	1.57165e-17	-0.340889	0.438	0.68	3.24876e-13
Aco1	1.85015e-17	-0.385417	0.479	0.69	3.82445e-13
Mettl7a1	1.85131e-17	-0.398792	0.549	0.732	3.82685e-13
Slco1a6	1.85908e-17	-0.411241	0.435	0.647	3.8429e-13
Slc7a9	1.95007e-17	-0.335582	0.235	0.466	4.03098e-13
Ahcyl2	1.98287e-17	-0.317712	0.412	0.652	4.09878e-13
Dao	2.03736e-17	-0.388694	0.632	0.786	4.21143e-13
Pdzd3	2.13684e-17	-0.251389	0.235	0.483	4.41707e-13
Oaz1	2.25204e-17	0.284358	0.92	0.868	4.6552e-13
Ces1e	2.49042e-17	-0.262657	0.21	0.446	5.14794e-13
Khk	2.51724e-17	-0.361767	0.901	0.953	5.20339e-13
Ptprd	2.66073e-17	-0.319265	0.264	0.498	5.49999e-13
Tnfaip8	2.74334e-17	-0.45669	0.474	0.689	5.67075e-13
Lrpap1	3.12228e-17	-0.311199	0.827	0.881	6.45407e-13
Gclm	3.15614e-17	-0.385618	0.564	0.762	6.52405e-13
Prnp	3.54899e-17	-0.370882	0.407	0.644	7.33612e-13
Serpinb6a	3.85214e-17	0.260789	0.178	0.057	7.96276e-13
Ndufa7	3.86768e-17	0.319901	0.883	0.85	7.99488e-13
Srp14	4.30169e-17	0.420364	0.674	0.587	8.89202e-13
Fabp1	4.48661e-17	-0.429433	0.064	0.221	9.27426e-13
Aqp3	4.54393e-17	0.704641	0.445	0.328	9.39276e-13
Sh3bgrl3	4.59878e-17	0.43351	0.388	0.233	9.50613e-13
Amn	4.92854e-17	-0.373262	0.466	0.689	1.01878e-12
Cpeb3	5.42557e-17	-0.343487	0.13	0.331	1.12152e-12
Ephx2	5.77488e-17	-0.376891	0.655	0.802	1.19373e-12
H2-K1	6.10841e-17	0.422923	0.52	0.386	1.26267e-12
Itch	6.87152e-17	-0.345571	0.21	0.431	1.42041e-12
Clcn3	6.99506e-17	-0.299443	0.352	0.595	1.44595e-12
Cfb	7.28206e-17	-0.411802	0.604	0.762	1.50527e-12
Chd3	8.34296e-17	-0.363744	0.42	0.636	1.72457e-12
Aadac	8.3784e-17	-0.268704	0.251	0.502	1.7319e-12
Osbpl6	8.68595e-17	-0.277225	0.267	0.521	1.79547e-12
Car14	8.7081e-17	-0.409951	0.324	0.532	1.80005e-12
Gstt2	9.0053e-17	-0.394713	0.549	0.748	1.86149e-12
Jchain	1.12361e-16	1.09414	0.29	0.149	2.32261e-12
Tinag	1.1269e-16	-0.26701	0.313	0.558	2.32941e-12
Retreg1	1.15925e-16	-0.334932	0.35	0.597	2.39628e-12
H2-Ab1	1.17776e-16	0.289811	0.205	0.071	2.43454e-12
Ndufb9	1.3608e-16	0.26759	0.967	0.942	2.81291e-12
Acaa1b	1.59568e-16	-0.269667	0.277	0.523	3.29843e-12
H3f3b	1.72882e-16	0.333627	0.883	0.855	3.57365e-12
Iqgap1	1.75564e-16	0.442668	0.334	0.193	3.62908e-12
Cdh1	1.81628e-16	0.356367	0.301	0.155	3.75443e-12
Thnsl2	1.99101e-16	-0.284794	0.357	0.614	4.11562e-12
Hibadh	2.01815e-16	-0.324632	0.756	0.873	4.17171e-12
Dynll1	2.20283e-16	0.401979	0.774	0.735	4.55348e-12
Zfp36	2.27787e-16	0.535523	0.378	0.237	4.70859e-12
Gadd45g	2.77007e-16	0.501594	0.568	0.458	5.72602e-12
Pbxip1	2.79193e-16	0.393732	0.295	0.154	5.77119e-12
Rps13	3.02961e-16	0.297892	0.958	0.904	6.26251e-12
Slc22a30	3.45085e-16	-0.421291	0.642	0.771	7.13326e-12
Rps15a	4.41502e-16	0.286023	0.943	0.893	9.12629e-12
Slc22a2	4.89268e-16	-0.372416	0.598	0.76	1.01137e-11
Vamp5	4.95215e-16	0.291551	0.21	0.081	1.02366e-11
Nes	5.02757e-16	0.26357	0.107	0.02	1.03925e-11
Slc2a5	5.17863e-16	-0.298525	0.269	0.507	1.07048e-11
Usp8	5.561e-16	-0.271409	0.336	0.576	1.14951e-11
Atp6v1g1	5.94187e-16	-0.323422	0.865	0.916	1.22824e-11
Lap3	6.09669e-16	-0.361923	0.738	0.836	1.26025e-11
Rpl38	6.75247e-16	0.286107	0.951	0.922	1.3958e-11
Hsd17b4	6.90011e-16	-0.334926	0.423	0.66	1.42632e-11
Rps8	7.11843e-16	0.254057	0.98	0.962	1.47145e-11
Ndufs5	9.01435e-16	0.346326	0.86	0.836	1.86336e-11
Fmc1	9.03111e-16	0.450343	0.635	0.564	1.86682e-11
Slc35a3	9.81252e-16	-0.251981	0.244	0.475	2.02835e-11
Slc6a8	1.02901e-15	-0.291025	0.244	0.465	2.12707e-11
Tspo	1.03353e-15	0.371892	0.775	0.725	2.13641e-11
Rpl32	1.06769e-15	0.2666	0.987	0.964	2.20703e-11
Galnt3	1.10953e-15	-0.253572	0.239	0.472	2.29351e-11
Laptm4a	1.11855e-15	0.425076	0.713	0.674	2.31215e-11
Acss2	1.12147e-15	-0.327356	0.342	0.58	2.3182e-11
Plscr2	1.35936e-15	-0.313976	0.845	0.892	2.80994e-11
Lypla1	1.49243e-15	-0.37569	0.542	0.72	3.085e-11
Polr3e	1.49395e-15	-0.3469	0.397	0.629	3.08814e-11
Dusp1	1.57235e-15	0.413009	0.427	0.288	3.25021e-11
Iqgap2	1.70193e-15	-0.288329	0.243	0.467	3.51806e-11
Adhfe1	1.71413e-15	-0.269243	0.311	0.553	3.54329e-11
Ripor1	1.80044e-15	0.300903	0.176	0.063	3.72169e-11
Rpl13a	1.84036e-15	0.257924	0.943	0.926	3.80421e-11
Slc25a16	1.8909e-15	-0.271866	0.262	0.496	3.90868e-11
Phyh	2.00372e-15	-0.337292	0.902	0.917	4.14188e-11
Cubn	2.29265e-15	-0.283385	0.314	0.555	4.73915e-11
Lmo4	2.40867e-15	-0.311131	0.337	0.568	4.97895e-11
Atp5g3	2.85492e-15	0.275203	0.951	0.923	5.9014e-11
Mocs2	2.97894e-15	-0.319141	0.401	0.648	6.15778e-11
Aldh7a1	3.09807e-15	-0.370156	0.575	0.757	6.40402e-11
Rps9	3.63318e-15	0.274835	0.95	0.927	7.51014e-11
Elob	4.06325e-15	0.283017	0.857	0.839	8.39915e-11
Slc22a1	4.45108e-15	-0.374387	0.607	0.771	9.20083e-11
Rnasek	4.46406e-15	0.303172	0.922	0.873	9.22765e-11
Slc33a1	4.71105e-15	-0.259989	0.308	0.548	9.73821e-11
Ermp1	5.00023e-15	0.25126	0.166	0.057	1.0336e-10
Rpl37	5.40529e-15	0.270828	0.95	0.932	1.11733e-10
Fah	5.46151e-15	-0.344614	0.55	0.734	1.12895e-10
Slc18a1	5.61884e-15	-0.251543	0.186	0.388	1.16147e-10
Pfn1	6.74263e-15	0.375585	0.765	0.744	1.39377e-10
Klf9	6.75117e-15	-0.365037	0.389	0.609	1.39553e-10
Cdc37l1	7.86622e-15	-0.260466	0.288	0.525	1.62603e-10
Apeh	8.16962e-15	-0.296088	0.384	0.622	1.68874e-10
Rpl10	8.72678e-15	0.297488	0.897	0.854	1.80391e-10
Rpl34	8.72809e-15	0.311493	0.897	0.886	1.80418e-10
Afmid	8.89891e-15	-0.301247	0.358	0.583	1.83949e-10
Dbi	9.51818e-15	-0.31231	1	0.992	1.9675e-10
Me3	1.26394e-14	0.333125	0.21	0.089	2.6127e-10
Ugt8a	1.27252e-14	-0.302109	0.337	0.557	2.63043e-10
Rpsa	1.29775e-14	0.26038	0.928	0.915	2.68257e-10
Nipsnap1	1.31441e-14	-0.28933	0.305	0.54	2.71702e-10
Rps12	1.73377e-14	0.255517	0.945	0.92	3.58388e-10
Aopep	2.07896e-14	0.461297	0.358	0.227	4.29741e-10
Ugp2	2.37414e-14	-0.351862	0.427	0.638	4.90759e-10
Atp5k	2.5658e-14	0.295329	0.912	0.889	5.30377e-10
Slc22a28	2.77644e-14	-0.293191	0.391	0.614	5.73918e-10
Atp2a2	2.81019e-14	-0.37127	0.611	0.755	5.80893e-10
Bex3	2.82829e-14	0.324008	0.287	0.154	5.84636e-10
Itga3	3.2419e-14	0.270218	0.14	0.043	6.70133e-10
Ehhadh	3.29444e-14	-0.320776	0.373	0.598	6.80993e-10
Plau	4.90792e-14	0.373528	0.251	0.124	1.01452e-09
Abca3	5.62078e-14	-0.352351	0.687	0.796	1.16187e-09
Man2b1	5.94354e-14	-0.316491	0.407	0.63	1.22859e-09
Slc22a18	6.91694e-14	-0.353933	0.622	0.765	1.4298e-09
Uqcrb	7.00295e-14	0.251913	0.969	0.947	1.44758e-09
Eif3a	7.16322e-14	-0.273874	0.443	0.663	1.48071e-09
Mettl7b	7.30662e-14	-0.293074	0.362	0.587	1.51035e-09
Smpdl3a	7.66032e-14	-0.345993	0.751	0.852	1.58347e-09
Klhl3	8.53042e-14	0.270497	0.195	0.081	1.76332e-09
Prdx2	8.72296e-14	0.35484	0.782	0.763	1.80312e-09
Acsm1	9.30283e-14	-0.303337	0.725	0.827	1.92299e-09
Galnt1	1.00468e-13	-0.283438	0.388	0.609	2.07677e-09
Msra	1.01031e-13	-0.319941	0.56	0.756	2.08841e-09
Sardh	1.05832e-13	-0.251875	0.301	0.533	2.18766e-09
Mcur1	1.10673e-13	-0.303955	0.497	0.704	2.28773e-09
Tanc1	1.11318e-13	0.305762	0.2	0.088	2.30105e-09
Slc2a1	1.20287e-13	0.275103	0.212	0.093	2.48645e-09
Ldhd	1.23067e-13	-0.35811	0.792	0.852	2.54392e-09
Myo6	1.25931e-13	-0.300053	0.537	0.714	2.60312e-09
Picalm	1.52144e-13	-0.291493	0.366	0.604	3.14496e-09
Kcnk5	1.57098e-13	-0.297426	0.344	0.564	3.24738e-09
Ncor1	1.61142e-13	-0.312817	0.45	0.649	3.33097e-09
Trp53bp2	1.86027e-13	-0.312125	0.458	0.659	3.84537e-09
Dbndd2	2.05747e-13	0.330149	0.223	0.106	4.25299e-09
Atp5o	2.1027e-13	0.262018	0.936	0.913	4.34649e-09
Rpl3	2.12738e-13	0.268638	0.884	0.853	4.39751e-09
Nat8f5	2.14444e-13	-0.275458	0.322	0.539	4.43278e-09
Cotl1	2.18003e-13	-0.266753	0.243	0.455	4.50633e-09
Gcdh	2.21747e-13	-0.307094	0.43	0.644	4.58373e-09
Smarca2	2.43951e-13	-0.287199	0.466	0.655	5.04271e-09
Ndufa5	2.95717e-13	0.274858	0.922	0.895	6.11276e-09
Angptl2	3.60829e-13	0.287021	0.101	0.023	7.4587e-09
Atp6v0c	3.67548e-13	0.277766	0.963	0.938	7.59759e-09
Cdh16	3.67768e-13	0.30158	0.883	0.876	7.60214e-09
Dnajc12	3.99611e-13	-0.312747	0.476	0.671	8.26036e-09
Gkap1	4.26464e-13	-0.25352	0.306	0.52	8.81543e-09
AI314278	4.43803e-13	-0.326595	0.547	0.725	9.17385e-09
Cks2	4.89323e-13	-0.298331	0.417	0.622	1.01148e-08
Slc13a3	4.96378e-13	-0.356369	0.573	0.72	1.02606e-08
Dnajb1	5.98474e-13	0.386879	0.311	0.19	1.23711e-08
Laptm4b	6.67092e-13	0.324952	0.259	0.141	1.37895e-08
Prkaa2	8.27362e-13	-0.256783	0.318	0.524	1.71024e-08
Acbd4	8.33299e-13	-0.263595	0.326	0.546	1.72251e-08
Ndufb7	8.56745e-13	0.28336	0.896	0.897	1.77098e-08
Pdcd4	8.66647e-13	0.3851	0.308	0.188	1.79145e-08
Dad1	9.52078e-13	0.310382	0.748	0.681	1.96804e-08
Gabarapl1	9.7225e-13	0.349657	0.73	0.719	2.00974e-08
Glul	1.10177e-12	-0.321999	0.407	0.619	2.27747e-08
1810037I17Rik	1.28242e-12	0.378769	0.619	0.564	2.65089e-08
Aldh2	1.29147e-12	-0.318839	0.735	0.825	2.66959e-08
Shmt2	1.31072e-12	-0.258555	0.376	0.595	2.70938e-08
Mat2a	1.41464e-12	-0.358244	0.554	0.707	2.9242e-08
Gal3st1	2.02421e-12	0.272092	0.189	0.083	4.18424e-08
Tmem59	2.04129e-12	0.314239	0.832	0.779	4.21955e-08
Hsd17b11	2.1575e-12	-0.399447	0.694	0.789	4.45977e-08
Cyb5a	2.17094e-12	-0.323542	0.995	0.992	4.48754e-08
Mfsd4b1	2.24804e-12	-0.256276	0.344	0.55	4.64693e-08
Adgrg1	2.51406e-12	0.395681	0.529	0.437	5.19681e-08
Ak2	2.61479e-12	-0.253606	0.479	0.708	5.40503e-08
Slc3a1	2.746e-12	-0.303122	0.568	0.721	5.67627e-08
St3gal6	2.78779e-12	0.38246	0.21	0.103	5.76263e-08
Rack1	3.12091e-12	0.264678	0.879	0.852	6.45124e-08
Prxl2a	3.40575e-12	-0.287932	0.502	0.689	7.04002e-08
Ghr	3.63878e-12	-0.334085	0.568	0.731	7.52172e-08
Ggt1	3.64981e-12	-0.288551	0.954	0.944	7.54453e-08
Rhoa	4.00992e-12	0.279799	0.793	0.746	8.28891e-08
Nfkbia	4.22556e-12	0.368045	0.287	0.169	8.73465e-08
Odc1	4.3939e-12	-0.368542	0.951	0.969	9.08264e-08
Wwp1	4.45019e-12	-0.281341	0.414	0.602	9.19898e-08
Tuba1b	5.09218e-12	0.30925	0.269	0.149	1.0526e-07
Ndufa3	6.0905e-12	0.308915	0.77	0.757	1.25897e-07
Igf1r	7.71339e-12	-0.288486	0.407	0.613	1.59444e-07
Dhrs4	7.91763e-12	-0.344923	0.612	0.78	1.63665e-07
Hadh	8.44434e-12	-0.294966	0.718	0.831	1.74553e-07
Hdlbp	8.67041e-12	-0.259678	0.502	0.689	1.79226e-07
Cebpd	9.34483e-12	0.300979	0.181	0.081	1.93167e-07
Smim5	1.00196e-11	0.274298	0.205	0.098	2.07116e-07
Nfe2l1	1.12491e-11	0.432691	0.406	0.308	2.3253e-07
Cgref1	1.26657e-11	-0.309803	0.58	0.743	2.61813e-07
Tef	1.29246e-11	-0.280254	0.384	0.592	2.67165e-07
Ppib	1.57583e-11	0.285347	0.814	0.794	3.25741e-07
Tkfc	1.60142e-11	-0.321258	0.564	0.726	3.3103e-07
Slc39a1	1.84535e-11	0.355927	0.375	0.264	3.81452e-07
Bri3	1.87022e-11	0.275068	0.862	0.804	3.86594e-07
Amacr	1.95928e-11	-0.332672	0.72	0.817	4.05002e-07
Slc7a7	2.19821e-11	-0.385557	0.147	0.29	4.54393e-07
Tsc22d1	2.29374e-11	0.379039	0.673	0.646	4.74139e-07
Cyp2d26	2.9562e-11	-0.326333	0.171	0.318	6.11076e-07
Ctsd	3.16649e-11	0.332933	0.762	0.736	6.54545e-07
Gipc2	3.20086e-11	-0.282123	0.443	0.652	6.61649e-07
Tmem150a	3.2076e-11	-0.253384	0.414	0.613	6.63044e-07
Slc38a2	3.22951e-11	0.312979	0.301	0.187	6.67571e-07
Cyfip2	3.31779e-11	0.375852	0.371	0.264	6.85821e-07
Mme	4.30654e-11	0.332468	0.283	0.17	8.90205e-07
Ifi27	4.55713e-11	0.351712	0.35	0.231	9.42005e-07
Vdr	5.1413e-11	-0.250455	0.319	0.518	1.06276e-06
Atp6v0b	5.17639e-11	0.309336	0.774	0.75	1.07001e-06
Pepd	5.57339e-11	-0.253439	0.632	0.783	1.15208e-06
Them7	6.10568e-11	-0.359732	0.518	0.685	1.26211e-06
Cela1	6.35363e-11	-0.29344	0.282	0.461	1.31336e-06
Sem1	6.86373e-11	0.277888	0.813	0.788	1.4188e-06
Gss	7.70181e-11	-0.263878	0.544	0.72	1.59204e-06
Pfdn5	8.02044e-11	0.272088	0.866	0.843	1.6579e-06
Pank1	9.86225e-11	-0.327073	0.515	0.665	2.03863e-06
Slc22a12	1.20999e-10	-0.31274	0.73	0.807	2.50117e-06
S100a10	1.27726e-10	0.344947	0.655	0.619	2.64023e-06
Fzd4	1.29663e-10	0.343105	0.267	0.163	2.68026e-06
Nat8	1.34882e-10	-0.33608	0.853	0.869	2.78814e-06
Fuca2	1.51436e-10	-0.28368	0.752	0.831	3.13033e-06
Cyba	1.56574e-10	-0.290223	0.963	0.959	3.23653e-06
Wnk4	1.58965e-10	0.348517	0.337	0.23	3.28597e-06
Ndufb10	1.66127e-10	0.252852	0.897	0.878	3.43402e-06
Dag1	1.81052e-10	0.357932	0.375	0.278	3.74253e-06
Zfp106	2.05956e-10	-0.266834	0.443	0.634	4.25731e-06
Vamp8	2.09286e-10	0.29597	0.757	0.747	4.32615e-06
Mmut	2.32953e-10	-0.250231	0.529	0.698	4.81536e-06
Selenom	2.38609e-10	0.349921	0.399	0.295	4.93228e-06
Npnt	2.61337e-10	0.367788	0.306	0.201	5.40209e-06
Ndufb2	2.98696e-10	0.250516	0.862	0.847	6.17435e-06
Aplp2	3.05258e-10	0.354285	0.635	0.614	6.30999e-06
Stard10	3.12275e-10	-0.268484	0.77	0.853	6.45503e-06
Spint1	3.94161e-10	0.381405	0.425	0.339	8.14771e-06
Rdx	4.1755e-10	-0.253726	0.513	0.689	8.63118e-06
Atp6v1e1	5.09211e-10	0.305711	0.761	0.739	1.05259e-05
Abhd2	5.23979e-10	0.38916	0.42	0.332	1.08312e-05
Dnase1	6.81715e-10	-0.336453	0.989	0.977	1.40917e-05
Bpnt1	6.84508e-10	-0.250908	0.425	0.63	1.41495e-05
Ces2c	6.90741e-10	-0.319363	0.783	0.834	1.42783e-05
Tax1bp3	6.92262e-10	0.272973	0.248	0.145	1.43098e-05
Hbegf	8.17573e-10	0.358636	0.342	0.248	1.69001e-05
Cnn3	1.07171e-09	0.369982	0.347	0.25	2.21533e-05
Cda	1.13311e-09	-0.318923	0.699	0.8	2.34225e-05
Hao2	1.23726e-09	-0.274946	0.404	0.565	2.55755e-05
Tfcp2l1	1.27944e-09	0.440161	0.508	0.446	2.64473e-05
Snhg11	1.32074e-09	-0.489082	0.305	0.455	2.7301e-05
Ndufb1-ps	1.36262e-09	0.259398	0.878	0.853	2.81668e-05
Mrpl52	1.39878e-09	0.304094	0.567	0.523	2.89141e-05
Cth	1.69203e-09	-0.260651	0.464	0.669	3.49759e-05
Mrps24	1.93903e-09	0.330334	0.619	0.578	4.00817e-05
Vdac2	2.06458e-09	0.275865	0.752	0.74	4.2677e-05
Atp6ap2	2.27706e-09	0.366564	0.524	0.482	4.70692e-05
Kcnk1	2.6193e-09	0.267979	0.187	0.098	5.41436e-05
Grina	3.20674e-09	-0.250167	0.731	0.838	6.62865e-05
Ppp1cb	4.92874e-09	0.360465	0.469	0.404	0.000101882
Ubl5	5.39592e-09	0.273733	0.769	0.762	0.000111539
Dstn	5.90035e-09	0.318174	0.651	0.625	0.000121966
Bphl	5.91805e-09	-0.287661	0.664	0.785	0.000122332
St13	6.01154e-09	-0.259132	0.537	0.702	0.000124265
Sub1	6.08927e-09	0.32302	0.632	0.604	0.000125871
Anxa4	6.27295e-09	0.357911	0.375	0.298	0.000129668
Tomm6	7.80559e-09	0.300235	0.713	0.683	0.000161349
Ndufb5	8.65337e-09	0.254582	0.862	0.841	0.000178874
Ndufs3	9.37699e-09	0.270959	0.735	0.744	0.000193832
Mgst1	1.14661e-08	0.38273	0.394	0.314	0.000237015
Rragd	1.2903e-08	0.296202	0.207	0.119	0.000266718
Ccnd1	2.78025e-08	-0.419842	0.765	0.815	0.000574706
Psenen	3.44355e-08	0.358007	0.562	0.539	0.000711816
Raly	4.37515e-08	0.337379	0.352	0.274	0.000904387
Slc25a39	5.88045e-08	-0.268897	0.655	0.771	0.00121555
Itgb5	6.96139e-08	0.326431	0.235	0.152	0.00143899
Igha	1.07575e-07	1.6548	0.373	0.327	0.00222368
Siva1	1.09512e-07	0.291186	0.217	0.134	0.00226372
G0s2	1.47116e-07	-0.256251	0.285	0.428	0.00304104
Fis1	1.48464e-07	0.292596	0.651	0.616	0.00306891
Pgrmc1	1.66973e-07	0.2838	0.708	0.71	0.00345149
Tmod3	2.29434e-07	0.311651	0.195	0.118	0.00474262
Snrpd2	2.99642e-07	0.323501	0.624	0.634	0.0061939
Mrpl33	3.37106e-07	0.266658	0.63	0.626	0.00696832
Gsta2	3.79959e-07	-0.365618	0.155	0.265	0.00785412
Inmt	4.02489e-07	-0.397635	0.673	0.715	0.00831984
Fam162a	4.26038e-07	0.348836	0.45	0.414	0.00880662
Angptl7	4.92667e-07	-0.446159	0.533	0.598	0.0101839
Sri	7.32309e-07	0.321278	0.51	0.475	0.0151376
Dusp3	9.24391e-07	0.254089	0.275	0.197	0.0191081
Hcfc1r1	9.828e-07	0.309246	0.502	0.462	0.0203155
Smagp	1.03215e-06	0.311543	0.318	0.248	0.0213356
Ddit3	1.17832e-06	0.309688	0.265	0.193	0.0243571
Ywhaq	1.31521e-06	0.326166	0.492	0.466	0.0271867
Gabarapl2	1.56439e-06	0.291155	0.625	0.624	0.0323374
Cfl1	2.03194e-06	0.290909	0.625	0.634	0.0420023
Gpx1	2.47334e-06	-0.263095	0.967	0.967	0.0511263
Wwc1	2.61596e-06	0.330363	0.344	0.29	0.0540746
Atp6ap1	3.08229e-06	0.30561	0.454	0.415	0.063714
Gnb2	4.21622e-06	0.296661	0.59	0.609	0.0871534
Mrpl42	6.08862e-06	0.256844	0.637	0.634	0.125858
Vamp2	6.40031e-06	0.280846	0.236	0.169	0.132301
Psmd8	8.38735e-06	0.279455	0.57	0.553	0.173375
Nipsnap2	8.66927e-06	0.260401	0.223	0.154	0.179202
Lgals1	1.48453e-05	0.295805	0.472	0.437	0.306866
Coq7	1.81818e-05	0.29828	0.397	0.361	0.375836
Mpv17l	1.99423e-05	-0.298275	0.541	0.643	0.412226
Dap	2.5216e-05	0.262273	0.223	0.161	0.52124
Slco1a1	3.32978e-05	-0.427782	0.765	0.706	0.688299
Pigp	3.35751e-05	0.339342	0.332	0.29	0.694031
Zmat5	3.55115e-05	0.261956	0.243	0.184	0.734058
Crb3	3.65016e-05	0.302368	0.288	0.237	0.754525
R3hdm4	3.83196e-05	0.255415	0.306	0.252	0.792103
Eif3m	4.21753e-05	0.32775	0.502	0.492	0.871806
Cd151	4.90992e-05	0.31926	0.316	0.269	1
Mrpl54	4.95429e-05	0.269851	0.565	0.571	1
Tnfrsf12a	5.35123e-05	0.334357	0.28	0.23	1
Mgll	6.51797e-05	0.258607	0.288	0.23	1
Rnaset2a	6.71153e-05	0.262364	0.373	0.334	1
Chmp2a	7.11827e-05	0.267449	0.583	0.595	1
Id2	7.45154e-05	-0.279298	0.697	0.785	1
Malat1	8.59689e-05	-0.777426	1	0.999	1
ccdc198	0.000102817	0.27709	0.313	0.27	1
Tpm1	0.00011489	0.278021	0.285	0.239	1
Igkc	0.000122384	1.56297	0.409	0.417	1
Churc1	0.000157875	0.287524	0.42	0.393	1
Mrpl23	0.00021924	0.288138	0.349	0.312	1
Sema5a	0.000412518	0.25515	0.163	0.115	1
Myo1c	0.000564509	0.252927	0.223	0.179	1
Mtch1	0.000596276	0.304724	0.427	0.426	1
Ostf1	0.000668132	0.263629	0.48	0.491	1
Atf4	0.000744784	0.271013	0.383	0.368	1
Sgms2	0.00094964	0.290327	0.3	0.269	1
Rbpms	0.00128358	0.291963	0.376	0.363	1
Got1	0.00163263	0.295008	0.404	0.408	1
Tmed1	0.00265034	0.251357	0.244	0.214	1
Ypel3	0.00316827	0.291316	0.371	0.367	1
Nfe2l2	0.0036899	0.250649	0.252	0.223	ƒみお
1110008P14Rik	0.00403076	0.273714	0.378	0.366	1
Purb	0.00773201	0.273625	0.334	0.331	1
Aktip	0.0106196	0.280596	0.368	0.375	1
Plac8	0.022706	0.327156	0.207	0.183	1
Cd2ap	0.0289497	0.284092	0.41	0.443	1
Pmepa1	0.243101	0.262575	0.332	0.371	1
Gm26917	0.409714	-0.403067	0.606	0.578	1
Aqp1	0.628749	0.381673	0.552	0.671	1
Ttr	0.786133	-0.765971	0.829	0.696	1
Neat1	0.930475	-0.304029	0.79	0.705	1
