# Supplementary material for: SGLT2 inhibition protects kidney function by SAM-dependent epigenetic repression of inflammatory genes under metabolic stress
Source: J Clin Invest. 2025 Oct 1;135(19):e188933. doi: 10.1172/JCI188933 (PMC12483609; doi:10.1172/JCI188933)
Supplement: Supplemental table 3 [file jci-135-188933-s280.xlsx]

## Sheet: Data Key & Explanation
	Data Key & Explanation
Chemical Annotation	The column IDs for the metabolites in each of the above sets is "CHEM_ID" from this table. Use this table to find the name of the metabolite and other identifiers
Sample MetaData	A combination of client-reported and Metabolon-generated metadata linked to each sample analyzed (e.g. age, race, BMI, client-ID, etc.).
Peak Area Data	These are the unnormalized peak areas (i.e. total ion counts, integrated area-under-the-curve).
Batch-normalized Data	For each metabolite, the raw values in the experimental samples are divided by the median of those samples in each instrument batch, giving each batch and thus the metabolite a median of one. For studies containing < 144 total samples, typically no batch normalization is required and the Batch-normalized data simply reflect median-scaled raw data. Please see "Batch and Batch Correction" section b…
Batch-norm-Imputed Data	To remove batch variability, for each metabolite, the values in the experimental samples are divided by the median of those samples in each instrument batch, giving each batch and thus the metabolite a median of one. For each metabolite, the minimum value across all batches in the median scaled data is imputed for the missing values
Protein/DNA/Osmo/Mass/Vol-Normalized Data	For each sample, the Batch-normalized data is divided by the value of the normalizer. Then each metabolite is re-scaled to have median = 1 (divide the new values by the overall median for each metabolite). Then imputation is performed.
Log-Transformed Data	The Batch-norm-Imputed Data (or protein, volume, etc. normalized data if applicable) is transformed using the natural log. Metabolomic data typically displays a log-normal distribution, therefore, the log-transformed data is used for statistical analyses.
	The purpose of normalizing the data is to remove the instrument batch effects. The batch IDs for each arm of the platform are indicated by the LC Pos Early, LC Pos Late, LC Neg, and LC Polar. Note: there may be blank values for BATCH if there is not the corresponding sample on each arm of the platform (this typically occurs with the QC matrix samples)
Biochemical Name	Indicates a compound that has been confirmed based on an authentic chemical standard and we are highly confident in its identity. (Metabolomics Standards Initiative Tier 1 identification)
Biochemical Name*	Indicates a compound that has not been confirmed based on a standard, but we are confident in its identity. (Not Tier 1)
Biochemical Name**	Indicates a compound for which a standard is not available, but we are reasonably confident in its identity or the information provided. (Not Tier 1)
Biochemical Name (#) or [#]	Indicates a compound that is a structural isomer of another compound in the Metabolon spectral library. For example, a steroid that may be sulfated at one of several positions that are indistinguishable by the mass spectrometry data or a diacylglycerol for which more than one stereospecific molecule exists.
	Additional Definitions/Details
Missing Values/Compound Missingness	Missing metabolite values in an untargeted metabolomic dataset can typically be attributed to the signal falling below the limit of detection, which is influenced by several factors including, but not limited to, the sample amount available for extraction, sample type, extraction method, compound ionization efficiency, compound abundance, and compound reactivity. The untargeted metabolomics platf…
Imputation	Imputation is the process of replacing missing values in a dataset. Non-targeted metabolomics data usually contains missing values. When missing values are left blank in the data analysis, but are the result of falling below the limit of detection rather than a random event such as a random processing error (“missing-at-random”), the false negative rate increases, which weakens the statistical po…
Batch and Batch correction	For studies involving samples run over multiple days, it is necessary to normalize the data across the batches to generate the Batch-normalized data and correct for minor instrument technical variation from batch to batch. Essentially, each compound is corrected in instrument batch blocks by registering the medians of each batch to equal one (1.00) and normalizing each data point proportionately …
	Chemical Annotation Descriptions
CHEM ID	Unique identifier for each biochemical. CHEM IDs are listed in the top row of the data tabs and should be used to identify biochemicals in these tabs by referencing column A in the Chemical Annotation tab.
PATHWAY SORTORDER	An internally-generated number intended for sorting compounds by biochemical SUPER PATHWAY and SUB PATHWAY
CHEMICAL NAME	The name of the identified biochemical
PLOT NAME	A shorter name of the identified biochemical, convenient for plotting
	Definition
SUPER PATHWAY	The general biochemical class assigned to the identified biochemical (e.g. lipid, amino acid, carbohydrate, etc.) intended for sorting compounds by broad biochemical classes
SUB PATHWAY	A more specific biochemical class assigned to the identified biochemical (e.g. TCA cycle, monoacylglycerols, etc.) intended for grouping/sorting compounds by biochemical pathway/class
PLATFORM	The Metabolon untargeted metabolomics platform consists of four different methods (i.e. Pos Late, Pos Early, Polar, and Neg). This column indicates which method was used to report the values associated with the detected biochemical.
PUBCHEM	A unique numerical identifier assigned by the National Center for Biotechnology Information (NCBI) and searchable in the PubChem database
KEGG	An alphanumeric compound identifier and link to compound information in the Kyoto Encyclopedia of Genes and Genomes (KEGG)
HMDB	An alphanumeric compound identifier and link to compound information maintained by the Human Metabolome Database (HMDB)
COMP ID	An internally-generated Metabolon compound identifier
TYPE	Indicates whether a compound is named or unnamed/unknown. An unnamed/unknown molecule is reported based on a unique molecular signature including its retention time, accurate mass, and fragmentation pattern as well as its recurrent nature.
INCHIKEY	IUPAC textual chemical identifier derived from INChI
SMILES	Simplified molecular-input line-entry system (SMILES) line notation string for the identified molecule
CHEMSPIDER	A numerical identifier for the identified molecule as maintained in the ChemSpider database
CAS	A unique numerical identifier assigned by the Chemical Abstracts Service (CAS) to every chemical substance described in the open scientific literature
	Sample Metadata/Descriptors
	Definition
PARENT SAMPLE NAME	An internally-generated Metabolon sample Identifier
NEG, POLAR, POS EARLY, POS LATE	Batch identifiers for a given platform arm. Corresponds to the PLATFORM column in "Chemical Annotation"
© Metabolon, Inc. All rights reserved. The Metabolon name, logo and related trademarks and service marks, owned by Metabolon, Inc. are registered and/or used in the United States and many foreign countries. Any use, copying or reproduction of the trademarks, logos, information, images or designs contained in this document is strictly prohibited without the prior written permission of Metabolon, I…

## Sheet: Chemical Annotation
CHEM_ID	LIB_ID	COMP_ID	CHRO_LIB_ENTRY_ID	SUPER_PATHWAY	SUB_PATHWAY	PATHWAY_SORTORDER	TYPE	INCHIKEY	SMILES	CHEMICAL_NAME	PLOT_NAME	CAS	CHEMSPIDER	HMDB	KEGG	PUBCHEM	PLATFORM
100001275	209	33945	126103	Peptide	Acetylated Peptides	1190	NAMED	UTYVDVLMYQPLQB-UHFFFAOYSA-N	OC(CNC(CC1=CC=CC=C1)=O)=O	phenylacetylglycine	phenylacetylglycine	500-98-1	61452	HMDB0000821	C05598	68144	Neg
100008932	209	63154	221893	Peptide	Acetylated Peptides	1197	NAMED	QUWZFULUMBECLL-UHFFFAOYSA-N	O=C(NCCS(=O)(O)=O)CC1=CC=CC=C1	phenylacetyltaurine	phenylacetyltaurine	33953-90-1	1627903			2179693	Neg
100001768	400	36713	156246	Carbohydrate	Advanced Glycation End-product	1436	NAMED	NUXSIDPKKIEIMI-UHFFFAOYSA-N	OC(CNCCCCC(C(O)=O)N)=O	N6-carboxymethyllysine	N6-carboxymethyllysine	5746-04-3	11217184	HMDB0240347		123800	Pos Early
234	400	443	155304	Amino Acid	Alanine and Aspartate Metabolism	36	NAMED	CKLJMWTZIZZHCS-UHFFFAOYSA-N	NC(C(O)=O)CC(O)=O	aspartate	aspartate	56-84-8	5745	HMDB0000191	C00049	5960	Pos Early
811	400	1126	155351	Amino Acid	Alanine and Aspartate Metabolism	29	NAMED	QNAYBMKLOCPYGJ-REOHCLBHSA-N	O=C(O)[C@@H](N)C	alanine	alanine	56-41-7	5735	HMDB0000161	C00041	5950	Pos Early
917	400	512	155306	Amino Acid	Alanine and Aspartate Metabolism	40	NAMED	DCXYFEDJOCDNAF-REOHCLBHSA-N	NC(C[C@H](N)C(O)=O)=O	asparagine	asparagine	70-47-3	6031	HMDB0000168	C00152	6267	Pos Early
1110	305	1585	147717	Amino Acid	Alanine and Aspartate Metabolism	31	NAMED	KTHDTJVBEPMMGL-VKHMYHEASA-N	O=C(O)[C@@H](NC(C)=O)C	N-acetylalanine	N-acetylalanine	97-69-8	79449	HMDB0000766	C02847	88064	Polar
100000787	305	22185	147184	Amino Acid	Alanine and Aspartate Metabolism	37	NAMED	OTCCIMWXFLJLIA-BYPYZUCNSA-N	OC([C@@H](NC(C)=O)CC(O)=O)=O	N-acetylaspartate (NAA)	N-acetylaspartate (NAA)	997-55-7,997-55-7	58576	HMDB0000812	C01042	65065	Polar
100001257	400	33942	156040	Amino Acid	Alanine and Aspartate Metabolism	42	NAMED	HXFOXFJUNFFYMO-BYPYZUCNSA-N	OC([C@@H](NC(C)=O)CC(N)=O)=O	N-acetylasparagine	N-acetylasparagine	4033-40-3	90090	HMDB0006028		99715	Pos Early
100020205	400	62060	218876	Amino Acid	Alanine and Aspartate Metabolism	43	NAMED	ZBYVTTSIVDYQSO-REOHCLBHSA-N	O=C(O)[C@@H](N)CC(NO)=O	hydroxyasparagine**	hydroxyasparagine**		88149	HMDB32332	C20631	15991574	Pos Early
100020371	400	63151	221884	Amino Acid	Alanine and Aspartate Metabolism	33	NAMED	QCYOIFVBYZNUNW-BYPYZUCNSA-N	C[C@@](C(O)=O)(N(C)C)[H]	N,N-dimethylalanine	N,N-dimethylalanine	2812-31-9	4589713			5488191	Pos Early
1162	305	32377	147564	Carbohydrate	Aminosugar Metabolism	1419	NAMED	SQVRNKJHWKZAKO-UHFFFAOYSA-N	OC1(C(O)=O)CC(O)C(NC(C)=O)C(C(O)C(O)CO)O1	N-acetylneuraminate	N-acetylneuraminate	131-48-6	10292217	HMDB0000230	C00270	439197	Polar
1212	305	15741	147960	Carbohydrate	Aminosugar Metabolism	1413	NAMED	FZLJPEPAYPUMMR-FMDGEEDCSA-N	O[C@H]1[C@H](O)[C@@H](CO)O[C@H](OP(O)(O)=O)[C@@H]1NC(C)=O	N-acetyl-glucosamine 1-phosphate	N-acetyl-glucosamine 1-phosphate	31281-59-1	389323	HMDB0001367	C04256	440364	Polar
1213	305	15107	147950	Carbohydrate	Aminosugar Metabolism	1412	NAMED	BRGMHAYQAZFZDJ-FMDGEEDCSA-N	O[C@@H]1O[C@H](COP(O)(O)=O)[C@@H](O)[C@H](O)[C@H]1NC(C)=O	N-acetylglucosamine 6-phosphate	N-acetylglucosamine 6-phosphate	102029-88-9	8216065	HMDB0002817	C00357	439219	Polar
1215	400	48149	157725	Carbohydrate	Aminosugar Metabolism	1431	NAMED	YTTRPBWEMMPYSW-VFFCQLMOSA-N	O[C@H]1[C@H](O)[C@@H](CO)O[C@@H](NC(CC(N)C(O)=O)=O)[C@@H]1NC(C)=O	N-acetylglucosaminylasparagine	N-acetylglucosaminylasparagine	2776-93-4	21403014	HMDB0000489	C04540	123826	Pos Early
100000257	305	15443	146478	Carbohydrate	Aminosugar Metabolism	1407	NAMED	AEMOLEFTQBMNLQ-QIUUJYRFSA-N	O[C@@H]1O[C@H]([C@](O)=O)[C@@H](O)[C@H](O)[C@H]1O	glucuronate	glucuronate	207300-70-7	58552	HMDB0000127	C16245	441478,23677976,94715,65041,444791	Polar
100001320	305	42420	148204	Carbohydrate	Aminosugar Metabolism	1432	NAMED	JPIJQSOTBSSVTP-PWNYCUMCSA-N	OC[C@@H](O)[C@@H](O)C(O)=O	erythronate*	erythronate*	88759-55-1	2061231	HMDB0000613		2781043	Polar
100001491	400	37123	156335	Carbohydrate	Aminosugar Metabolism	1435	NAMED	FDJKUWYYUZCUJX-UHFFFAOYSA-N	OC(C1(O)OC(C(NC(CO)=O)C(C1)O)C(C(CO)O)O)=O	N-glycolylneuraminate	N-glycolylneuraminate	1113-83-3	3794850	HMDB0000833	C03410	123802	Pos Early
100006435	400	46539	166536	Carbohydrate	Aminosugar Metabolism	1434	NAMED	OVRNDRQMDRJTHS-FMDGEEDCSA-N	O[C@@H]1[C@H]([C@@H](O[C@@H]([C@H]1O)CO)O)NC(C)=O	N-acetylglucosamine/N-acetylgalactosamine	N-acetylglucosamine/N-acetylgalactosamine			HMDB0000212,HMDB0000215	C01074	439174,84265	Pos Early
233	400	32354	155914	Cofactors and Vitamins	Ascorbate and Aldarate Metabolism	4348	NAMED	CIWBSHSKHKDKBQ-UHFFFAOYSA-N	OCC(O)C1OC(C(O)=C1O)=O	ascorbate (Vitamin C)	ascorbate (Vitamin C)	134-03-2	10189562	HMDB0000044	D00018,C00072	54670067	Pos Early
301	209	34302	126135	Cofactors and Vitamins	Ascorbate and Aldarate Metabolism	4352	NAMED	SBJKKFFYIZUCET-UHFFFAOYSA-N	OCC(C1OC(C(C1=O)=O)=O)O	dehydroascorbate	dehydroascorbate	490-83-5	812	HMDB0001264	C05422	440667	Neg
100000841	209	20694	143843	Cofactors and Vitamins	Ascorbate and Aldarate Metabolism	4357	NAMED	MUBZPKHOEPUJKR-UHFFFAOYSA-N	O=C(O)C(O)=O	oxalate (ethanedioate)	oxalate (ethanedioate)	144-62-7	946	HMDB0002329	C00209	971	Neg
100001022	305	27738	146524	Cofactors and Vitamins	Ascorbate and Aldarate Metabolism	4354	NAMED	JPIJQSOTBSSVTP-UHFFFAOYSA-N	O=C(O)C(O)([H])C([H])(O)CO	threonate	threonate	70753-61-6	133224	HMDB0062620,HMDB0000943	C01620	151152,5460407	Polar
100001586	305	46957	148205	Cofactors and Vitamins	Ascorbate and Aldarate Metabolism	4358	NAMED	RGHNJXZEOKUKBD-NRXMZTRTSA-N	OC([C@H](O)[C@H](O)[C@H](O)[C@@H](O)CO)=O	gulonate*	gulonate*	20246-53-1	7969943	HMDB0003290	C00800	152304	Polar
100003258	305	63990	232912	Cofactors and Vitamins	Ascorbate and Aldarate Metabolism	4353	NAMED	RMHBODZVODTFAH-UHFFFAOYSA-N	OC1=C(OC)C(C(C(CO)O)O1)=O	2-O-methylascorbic acid	2-O-methylascorbic acid	17860-87-6	90149	HMDB0240294		54726398	Polar
100009329	305	63590	222872	Cofactors and Vitamins	Ascorbate and Aldarate Metabolism	4349	NAMED	SKKZOYBAANIUOV-ZAFYKAAXSA-N	O[C@@H](CO)[C@@](C1=O)([H])OC(O)=C1OS(O)(=O)=O	ascorbic acid 2-sulfate	ascorbic acid 2-sulfate		77998	HMDB0060649		54676864	Polar
100020409	305	63687	223113	Cofactors and Vitamins	Ascorbate and Aldarate Metabolism	4350	NAMED	FBFZPSQPKNIVMT-ZAFYKAAXSA-N	O=C1O[C@@]([C@@H](O)CO)([H])C(OS(=O)(O)=O)=C1O	ascorbic acid 3-sulfate*	ascorbic acid 3-sulfate*		9600241			11425365	Polar
100000115	400	15130	155535	Xenobiotics	Bacterial/Fungal	5324	NAMED	GMKMEZVLHJARHF-RFZPGFLSSA-N	OC([C@H](N)CCC[C@@H](N)C(O)=O)=O	diaminopimelate	diaminopimelate	2577-62-0,1476-39-7	1267353	HMDB0001370	C00680,C0666	439283	Pos Early
1869	209	18281	124655	Xenobiotics	Benzoate Metabolism	4467	NAMED	ONJSZLXSECQROL-UHFFFAOYSA-N	O=C(C1=CC=CC=C1O)NCC(O)=O	2-hydroxyhippurate (salicylurate)	2-hydroxyhippurate (salicylurate)	487-54-7	9835	HMDB0000840	C07588	10253	Neg
100000008	209	15778	124867	Xenobiotics	Benzoate Metabolism	4477	NAMED	WPYMKLBDIGXBTP-UHFFFAOYSA-N	OC(C1=CC=CC=C1)=O	benzoate	benzoate	65-85-0	238	HMDB0001870	C00180	243	Neg
100000014	209	15753	124647	Xenobiotics	Benzoate Metabolism	4463	NAMED	QIAFMBKCNZACKA-UHFFFAOYSA-N	O=C(C1=CC=CC=C1)NCC(O)=O	hippurate	hippurate	495-69-2	451	HMDB0000714	C01586	464	Neg
100000711	209	44620	126992	Xenobiotics	Benzoate Metabolism	4518	NAMED	HOFGLAYWQRGTKC-UHFFFAOYSA-N	O=S(OC1=CC=C(C(C)=O)C=C1)(O)=O	4-acetylphenol sulfate	4-acetylphenyl sulfate		3872009			4684006	Neg
100001315	209	36103	143727	Xenobiotics	Benzoate Metabolism	4553	NAMED	WGNAKZGUSRVWRH-UHFFFAOYSA-N	O=S(OC1=CC=C(C)C=C1)(O)=O	p-cresol sulfate	p-cresol sulfate	3233-57-7	3806480	HMDB0011635		4615423	Neg
100001423	209	35527	127577	Xenobiotics	Benzoate Metabolism	4471	NAMED	ZMHLUFWWWPBTIU-UHFFFAOYSA-N	O=C(NCC(O)=O)C1=CC=C(O)C=C1	4-hydroxyhippurate	4-hydroxyhippurate	2482-25-9	133104	HMDB0013678		151012	Neg
100001591	209	35434	128225	Xenobiotics	Benzoate Metabolism	4561	NAMED	YEIQSAXUPKPPBN-UHFFFAOYSA-N	O=C(O)CNC(CCC1=CC=CC=C1)=O	phenylpropionylglycine	phenylpropionylglycine	56613-60-6	134261	HMDB0000860		152323	Neg
100001605	209	35320	143730	Xenobiotics	Benzoate Metabolism	4499	NAMED	MZPWKJZDOCIALD-UHFFFAOYSA-N	O=S(OC1=C(O)C=CC=C1)(O)=O	catechol sulfate	catechol sulfate	4918-96-1	2341024	HMDB0059724		3083879	Neg
100001622	209	35632	128247	Xenobiotics	Benzoate Metabolism	4571	NAMED	ZHMMPVANGNPCBW-UHFFFAOYSA-N	CC(C1=CC=C(O)C=C1)C(O)=O	2-(4-hydroxyphenyl)propionate	2-(4-hydroxyphenyl)propionate	938-96-5	92601	HMDB0041683	C03080	102526	Neg
100001756	209	36099	144224	Xenobiotics	Benzoate Metabolism	4524	NAMED	DWZGLEPNCRFCEP-UHFFFAOYSA-N	O=S(OC1=CC=C(CC)C=C1)(O)=O	4-ethylphenylsulfate	4-ethylphenyl sulfate	123-07-9		HMDB0062551	C13637	20822574	Neg
100004111	209	46146	144253	Xenobiotics	Benzoate Metabolism	4506	NAMED	NCOMUGOPQPRVSE-UHFFFAOYSA-N	OC1=CC(C)=CC=C1OS(O)(=O)=O	4-methylcatechol sulfate	4-methylcatechol sulfate			HMDB0240459		54104170	Neg
100005391	209	45415	153117	Xenobiotics	Benzoate Metabolism	4569	NAMED	IQWLPDPKVFZEOK-UHFFFAOYSA-N	OS(OC1=CC=CC(CCC(O)=O)=C1)(=O)=O	3-(3-hydroxyphenyl)propionate sulfate	3-(3-hydroxyphenyl)propionate sulfate	86321-32-6	162993	HMDB0094710		187488	Neg
100006116	209	48429	155073	Xenobiotics	Benzoate Metabolism	4545	NAMED	IBEAHXYYSZWGED-UHFFFAOYSA-N	O=C(OC)C1=CC=C(OS(=O)(O)=O)C=C1	methyl-4-hydroxybenzoate sulfate	methyl-4-hydroxybenzoate sulfate			HMDB0041646		10657183	Neg
100009049	209	52937	166052	Xenobiotics	Benzoate Metabolism	4525	NAMED	VCVXAAYLLIDUGA-UHFFFAOYSA-N	OC1C(O)C(O)C(OC2=CC=C(CC)C=C2)OC1C(O)=O	4-ethylphenol glucuronide	4-ethylphenol glucuronide						Neg
100000007	400	15500	155554	Lipid	Carnitine Metabolism	1933	NAMED	PHIQHXFUZVPYII-ZCFIWIBFSA-N	[O-]C(C[C@@H](O)C[N+](C)(C)C)=O	carnitine	carnitine	461-05-2	10455	HMDB0000062	C00487,C00308	288	Pos Early
100001662	400	36747	156251	Lipid	Carnitine Metabolism	1932	NAMED	JHPNVNIEXXLNTR-UHFFFAOYSA-N	C[N+](C)(C)CCCC([O-])=O	deoxycarnitine	deoxycarnitine	6249-56-5	705	HMDB0001161	C01181	22620	Pos Early
1518	402	44877	164219	Lipid	Ceramides	3022	NAMED	YDNKGFDKKRUKPY-TURZORIXSA-N	OC[C@@H]([C@H](O)/C=C/CCCCCCCCCCCCC)NC(CCCCCCCCCCCCCCC)=O	N-palmitoyl-sphingosine (d18:1/16:0)	N-palmitoyl-sphingosine (d18:1/16:0)	24696-26-2	4446677	HMDB0004949		5283564	Pos Late
1547	402	54979	208064	Lipid	Ceramides	3026	NAMED	VODZWWMEJITOND-NXCSZAMKSA-N	OC[C@H](NC(CCCCCCCCCCCCCCCCC)=O)[C@H](O)/C=C/CCCCCCCCCCCCC	N-stearoyl-sphingosine (d18:1/18:0)*	N-stearoyl-sphingosine (d18:1/18:0)*	104404-17-3	4446678	HMDB0004950		5283565	Pos Late
100015609	402	57416	211068	Lipid	Ceramides	3032	NAMED	XXWRZIYYFPIQHE-XPAOSYCESA-N	[H][C@](NC(CCCCCCCCCCCCCCC)=O)(CO)[C@@](O)([H])/C=C/CCCCCCCC/C=C\CCC	N-palmitoyl-sphingadienine (d18:2/16:0)*	N-palmitoyl-sphingadienine (d18:2/16:0)*			HMDB0240686			Pos Late
100015624	402	57372	210899	Lipid	Ceramides	3034	NAMED	HILTUFAERVOALR-MQXYEJFFSA-N	[H][C@](NC(CCCCCCCCCCCCCCCCCCCCC)=O)(CO)[C@@](O)([H])/C=C/CCCCCCCC/C=C\CCC	N-behenoyl-sphingadienine (d18:2/22:0)*	N-behenoyl-sphingadienine (d18:2/22:0)*						Pos Late
100015642	402	57697	213187	Lipid	Ceramides	3024	NAMED	YWZGQPJRQXHVQX-HOXYDHSRSA-N	O[C@@H]([C@H](CO)NC(C(O)CCCCCCCCCCCCCC)=O)/C=C/CCCCCCCCCCCCC	N-(2-hydroxypalmitoyl)-sphingosine (d18:1/16:0(2OH))	N-(2-hydroxypalmitoyl)-sphingosine (d18:1/16:0(2OH))	34839-02-6	30786072			72715801	Pos Late
100015699	402	57442	211096	Lipid	Ceramides	3035	NAMED	NQNRUVQAQHEVGR-PCKKJQKNSA-N	OC(/C=C/CCCCCCCC/C=C\CCC)C(CO)NC(CCCCCCCCCCCCC/C=C\CCCCCCCC)=O	N-nervonoyl-sphingadiene (d18:2/24:1)*	N-nervonoyl-sphingadiene (d18:2/24:1)*						Pos Late
100015735	402	57432	211086	Lipid	Ceramides	3048	NAMED	ZKRPGPZHULJLKJ-IMVLJIQESA-N	OC(/C=C/CCCCCCCCCCCCC)C(CO)NC(CCCCCCCCCCCCC)=O	ceramide (d18:1/14:0, d16:1/16:0)*	ceramide (d18:1/14:0, d16:1/16:0)*			HMDB0240681,HMDB0011773			Pos Late
100015737	402	57434	211088	Lipid	Ceramides	3049	NAMED	ICWGMOFDULMCFL-SJCQXOIGSA-N	OC(/C=C/CCCCCCCCCCCCC)C(CO)NC(CCCCCCCCCCCCCCCC)=O	ceramide (d18:1/17:0, d17:1/18:0)*	ceramide (d18:1/17:0, d17:1/18:0)*			HMDB0240683,HMDB0240678			Pos Late
100015755	402	57440	211094	Lipid	Ceramides	3051	NAMED	XWBWIAOWSABHFI-QOSDPKFLSA-N	OC(/C=C/CCCCCCCCCCCCC)C(CO)NC(CCCCCCCCCCCCCCCCCCC)=O	ceramide (d18:1/20:0, d16:1/22:0, d20:1/18:0)*	ceramide (d18:1/20:0, d16:1/22:0, d20:1/18:0)*			HMDB0240684,HMDB0240682,HMDB0004951			Pos Late
100001029	305	27728	146522	Xenobiotics	Chemical	6160	NAMED	DHCLVCXQIBBOPH-UHFFFAOYSA-N	OCC(OP(O)(O)=O)CO	glycerol 2-phosphate	glycerol 2-phosphate	819-83-0	2431	HMDB0002520	C02979	3611397,2526	Polar
100002528	209	46960	148213	Xenobiotics	Chemical	6088	NAMED	QAOWNCQODCNURD-UHFFFAOYSA-N	OS(O)(=O)=O	sulfate*	sulfate*	14808-79-8	1086	HMDB01448	C00059	5152822	Neg
100004287	209	43446	164743	Xenobiotics	Chemical	6089	NAMED	MOTZDAYCYVMXPC-UHFFFAOYSA-N	CCCCCCCCCCCCOS(O)(=O)=O	lauryl sulfate	lauryl sulfate	151-21-3	8448		D01045	8778	Neg
100004326	209	48693	207571	Xenobiotics	Chemical	6109	NAMED	CGFRVKXGZRODPA-UHFFFAOYSA-N	CC(C1=CC=CC(OS(=O)(O)=O)=C1)=O	3-acetylphenol sulfate	3-acetylphenol sulfate		16230535				Neg
100004555	400	43265	156991	Xenobiotics	Chemical	6191	NAMED	AWUHAZDZHNWQAG-UHFFFAOYSA-N	O=C(C1=CC=CC=C1)OC(C[N+](C)(C)C)CC([O-])=O	benzoylcarnitine*	benzoylcarnitine*	105450-08-6	28689447				Pos Early
100004568	209	44552	144009	Xenobiotics	Chemical	6140	NAMED	FMWPQZPFBAHHMB-UHFFFAOYSA-N	OC(C(CSCCCO)NC(C)=O)=O	S-(3-hydroxypropyl)mercapturic acid (HPMA)	S-(3-hydroxypropyl)mercapturic acid (HPMA)	23127-40-4	2616726			119083	Neg
100004570	209	44883	164747	Xenobiotics	Chemical	6092	NAMED	URLJMZWTXZTZRR-UHFFFAOYSA-N	OS(OCCCCCCCCCCCCCC)(=O)=O	myristyl sulfate	myristyl sulfate	1191-50-0	5058	HMDB0014607		5248	Neg
100005384	209	45413	143779	Xenobiotics	Chemical	6091	NAMED	CIQHWLTYGMYQQR-QMMMGPOBSA-N	OS(OC1=CC=C(C[C@H](N)C(O)=O)C=C1)(=O)=O	O-sulfo-L-tyrosine	O-sulfo-L-tyrosine		448617	HMDB0155722		514186	Neg
100006098	209	48448	155087	Xenobiotics	Chemical	6223	NAMED	BDERIBJTVYFANV-UHFFFAOYSA-N	O=S(OC1=CC=CN=C1)(O)=O	3-hydroxypyridine sulfate	3-hydroxypyridine sulfate	1955-23-3	16232314				Neg
100006260	209	48698	166006	Xenobiotics	Chemical	6237	NAMED	QRHHXPIYYXPEMG-UHFFFAOYSA-N	O=S(OC1=CC=C2C=CNC2=C1)(O)=O	6-hydroxyindole sulfate	6-hydroxyindole sulfate			HMDB0000682		122198196	Neg
100006374	209	48762	155125	Xenobiotics	Chemical	6220	NAMED	NGVLEQPKHLWZLN-UHFFFAOYSA-N	OC1=C(O)C(OS(=O)(O)=O)=CC=C1	1,2,3-benzenetriol sulfate (2)	1,2,3-benzenetriol sulfate (2)			HMDB0060018,HMDB0060016		92013662,54110629	Neg
100009232	400	53231	179281	Xenobiotics	Chemical	6241	NAMED	DZLNHFMRPBPULJ-VKHMYHEASA-N	O=C(O)[C@]1(NCSC1)[H]	thioproline	thioproline	34592-47-4	84120	HMDB0062164		93176	Pos Early
100021784	209	63988	232906	Xenobiotics	Chemical	6268	NAMED	XRHGYUZYPHTUJZ-UHFFFAOYSA-N	O=C(O)C1=CC=C(Cl)C=C1	4-chlorobenzoic acid	4-chlorobenzoic acid	74-11-3			C02370	6318	Neg
100021918	209	64328	237314	Xenobiotics	Chemical	6179	NAMED	ICKWICRCANNIBI-UHFFFAOYSA-N	CC(C)(c1cc(C(C)(C)C)c(O)cc1)C	2,4-di-tert-butylphenol	2,4-di-tert-butylphenol	96-76-4					Neg
272	209	5983	126005	Lipid	Corticosteroids	3298	NAMED	OMFXVFTZEKFJBZ-UHFFFAOYSA-N	CC(C(CC1)=CC2=O)(CC2)C3C1C(CCC4C(CO)=O)C4(C)CC3O	corticosterone	corticosterone	50-22-6	5550	HMDB0001547	C02140	5753	Neg
275	400	513	155307	Amino Acid	Creatine Metabolism	529	NAMED	DDRJAANPRJIHGJ-UHFFFAOYSA-N	CN(C(N1)=N)CC1=O	creatinine	creatinine	60-27-5	568	HMDB0000562	C00791	588	Pos Early
344	400	43802	157048	Amino Acid	Creatine Metabolism	527	NAMED	BPMFZUMJYQTVII-UHFFFAOYSA-N	NC(NCC(O)=O)=N	guanidinoacetate	guanidinoacetate	352-97-6	743	HMDB0000128	C00581	763	Pos Early
1221	400	27718	155838	Amino Acid	Creatine Metabolism	528	NAMED	CVSVTCORWBXHQV-UHFFFAOYSA-N	CN(C(N)=N)CC(O)=O	creatine	creatine	57-00-1	566	HMDB0000064	C00300	586	Pos Early
100000112	305	33951	147990	Amino Acid	Creatine Metabolism	530	NAMED	DRBBFCLWYRJSJZ-UHFFFAOYSA-N	N=C(N(C)CC(O)=O)NP(O)(O)=O	creatine phosphate	creatine phosphate	922-32-7	567	HMDB0001511	C02305	9548602,587	Polar
100002989	402	46798	165353	Lipid	Diacylglycerol	2927	NAMED	BLZVZPYMHLXLHG-RQOIEFAZSA-N	CCCCCCCC/C=C\CCCCCCCC(OCC(CO)OC(CCCCCCC/C=C\C/C=C\CCCCC)=O)=O	oleoyl-linoleoyl-glycerol (18:1/18:2) [1]	oleoyl-linoleoyl-glycerol (18:1/18:2) [1]	106292-55-1	23975985	HMDB0007219		14275396	Pos Late
100002990	402	46799	165354	Lipid	Diacylglycerol	2928	NAMED	GREDRAMJRDQWEJ-LTEAFHAISA-N	CCCCCCCC/C=C\CCCCCCCC(OCC(COC(CCCCCCC/C=C\C/C=C\CCCCC)=O)O)=O	oleoyl-linoleoyl-glycerol (18:1/18:2) [2]	oleoyl-linoleoyl-glycerol (18:1/18:2) [2]	104346-53-4	29788004	HMDB0007219		71433693	Pos Late
100009052	402	52633	165386	Lipid	Diacylglycerol	2907	NAMED	SVXWJFFKLMLOHO-YAIZGCQRSA-N	OC[C@]([H])(OC(CCCCCCC/C=C\C/C=C\CCCCC)=O)COC(CCCCCCCCCCCCCCC)=O	palmitoyl-linoleoyl-glycerol (16:0/18:2) [1]*	palmitoyl-linoleoyl-glycerol (16:0/18:2) [1]*		7822645	HMDB0007103		9543695	Pos Late
100009055	402	52634	165387	Lipid	Diacylglycerol	2908	NAMED	ZKYDYRLDJZZKEU-BCTRXSSUSA-N	CCCCCCCCCCCCCCCC(OCC(O)COC(CCCCCCC/C=C\C/C=C\CCCCC)=O)=O	palmitoyl-linoleoyl-glycerol (16:0/18:2) [2]*	palmitoyl-linoleoyl-glycerol (16:0/18:2) [2]*			HMDB0007103		131801744	Pos Late
100010923	402	54956	208041	Lipid	Diacylglycerol	2943	NAMED	KRECEGQUDDMNAQ-MYBRWWDOSA-N	OC[C@](COC(CCCCCCC/C=C\C/C=C\CCCCC)=O)([H])OC(CCC/C=C\C/C=C\C/C=C\C/C=C\CCCCC)=O	linoleoyl-arachidonoyl-glycerol (18:2/20:4) [2]*	linoleoyl-arachidonoyl-glycerol (18:2/20:4) [2]*			HMDB0007257		9543796	Pos Late
100010924	402	54957	208042	Lipid	Diacylglycerol	2914	NAMED	YJEMDFYSDGNQNM-KUKVZOPTSA-N	CCCCCCCCCCCCCCCC(OCC(OC(CCC/C=C/C/C=C/C/C=C/C/C=C/CCCCC)=O)CO)=O	palmitoyl-arachidonoyl-glycerol (16:0/20:4) [1]*	palmitoyl-arachidonoyl-glycerol (16:0/20:4) [1]*			HMDB0007112		9543736	Pos Late
100010925	402	54958	208043	Lipid	Diacylglycerol	2915	NAMED	YJEMDFYSDGNQNM-KUKVZOPTSA-N	CCCCCCCCCCCCCCCC(OCC(CO)OC(CCC/C=C/C/C=C/C/C=C/C/C=C/CCCCC)=O)=O	palmitoyl-arachidonoyl-glycerol (16:0/20:4) [2]*	palmitoyl-arachidonoyl-glycerol (16:0/20:4) [2]*			HMDB0007112		9543736	Pos Late
100010927	402	54964	208049	Lipid	Diacylglycerol	2935	NAMED	ZDBLXLQFRZTIIU-ZPNZQGKLSA-N	OC[C@](COC(CCCCCCC/C=C\C/C=C\CCCCC)=O)([H])OC(CCCC/C=C/C/C=C\C/C=C\CCCCC)=O	linoleoyl-linolenoyl-glycerol (18:2/18:3) [2]*	linoleoyl-linolenoyl-glycerol (18:2/18:3) [2]*			HMDB0007250		9543737	Pos Late
100010928	402	54949	208034	Lipid	Diacylglycerol	2946	NAMED	GPMAAGRGFWBOSO-KLJRXRINSA-N	CCCCC/C=C/C/C=C/CCCCCCCC(OCC(OC(CC/C=C/C/C=C/C/C=C/C/C=C/C/C=C/C/C=C/CC)=O)CO)=O	linoleoyl-docosahexaenoyl-glycerol (18:2/22:6) [1]*	linoleoyl-docosahexaenoyl-glycerol (18:2/22:6) [1]*			HMDB0007266		9543899	Pos Late
100010930	402	54967	208052	Lipid	Diacylglycerol	2912	NAMED	BHGPPCIWDXQOMA-HZFIRFLSSA-N	CCCCCC/C=C/CCCCCCCC(OCC(OC(CCCCCCC/C=C/C/C=C/CCCCC)=O)CO)=O	palmitoleoyl-linoleoyl-glycerol (16:1/18:2) [1]*	palmitoleoyl-linoleoyl-glycerol (16:1/18:2) [1]*			HMDB0007132		9543699	Pos Late
100010935	402	54954	208039	Lipid	Diacylglycerol	2889	NAMED	XITYIRJXXQNQKT-FYWRMAATSA-N	CCCCCCCCCCCCCC(OCC(OC(CCCCCCCCC/C=C/CCCCCC)=O)CO)=O	diacylglycerol (14:0/18:1, 16:0/16:1) [2]*	diacylglycerol (14:0/18:1, 16:0/16:1) [2]*						Pos Late
100010940	402	54966	208051	Lipid	Diacylglycerol	2890	NAMED	BHGPPCIWDXQOMA-HZFIRFLSSA-N	CCCCCC/C=C/CCCCCCCC(OCC(OC(CCCCCCC/C=C/C/C=C/CCCCC)=O)CO)=O	diacylglycerol (16:1/18:2 [2], 16:0/18:3 [1])*	diacylglycerol (16:1/18:2 [2], 16:0/18:3 [1])*						Pos Late
100010942	402	54969	208054	Lipid	Diacylglycerol	2933	NAMED	MQGBAQLIFKSMEM-WVZYQCMWSA-N	CCCCC/C=C/C/C=C/CCCCCCCC(OCC(OC(CCCCCCC/C=C/C/C=C/CCCCC)=O)CO)=O	linoleoyl-linoleoyl-glycerol (18:2/18:2) [2]*	linoleoyl-linoleoyl-glycerol (18:2/18:2) [2]*			HMDB0007248		9543729	Pos Late
100010949	402	57450	211104	Lipid	Diacylglycerol	2938	NAMED	NSXLMTYRMFVYNT-IOLLQWDPSA-N	CCCCCCCCCCCCCCCCCC(OCC(OC(CCC/C=C/C/C=C/C/C=C/C/C=C/CCCCC)=O)CO)=O	stearoyl-arachidonoyl-glycerol (18:0/20:4) [1]*	stearoyl-arachidonoyl-glycerol (18:0/20:4) [1]*			HMDB0007170	C00165	6438587	Pos Late
100010950	402	57449	211103	Lipid	Diacylglycerol	2939	NAMED	NSXLMTYRMFVYNT-IOLLQWDPSA-N	CCCCCCCCCCCCCCCCCC(OCC(CO)OC(CCC/C=C/C/C=C/C/C=C/C/C=C/CCCCC)=O)=O	stearoyl-arachidonoyl-glycerol (18:0/20:4) [2]*	stearoyl-arachidonoyl-glycerol (18:0/20:4) [2]*			HMDB0007170		6438587	Pos Late
100015617	402	57368	210895	Lipid	Diacylglycerol	2945	NAMED	LBDXVTOFXXDOGH-MCULNMDYSA-N	CCCCCCCCCCCCCCCCCC(OCC(OC(CC/C=C/C/C=C/C/C=C/C/C=C/C/C=C/C/C=C/CC)=O)CO)=O	stearoyl-docosahexaenoyl-glycerol (18:0/22:6) [2]*	stearoyl-docosahexaenoyl-glycerol (18:0/22:6) [2]*						Pos Late
100015618	402	57373	210900	Lipid	Diacylglycerol	2917	NAMED	BXVYQJJBMVVALQ-UNMZRDIWSA-N	CCCCCCCCCCCCCCCC(OCC(OC(CC/C=C/C/C=C/C/C=C/C/C=C/C/C=C/C/C=C/CC)=O)CO)=O	palmitoyl-docosahexaenoyl-glycerol (16:0/22:6) [1]*	palmitoyl-docosahexaenoyl-glycerol (16:0/22:6) [1]*			HMDB0007121		9543827	Pos Late
100015619	402	57374	210901	Lipid	Diacylglycerol	2918	NAMED	BXVYQJJBMVVALQ-UNMZRDIWSA-N	CCCCCCCCCCCCCCCC(OCC(OC(CC/C=C/C/C=C/C/C=C/C/C=C/C/C=C/C/C=C/CC)=O)CO)=O	palmitoyl-docosahexaenoyl-glycerol (16:0/22:6) [2]*	palmitoyl-docosahexaenoyl-glycerol (16:0/22:6) [2]*			HMDB0007121		9543827	Pos Late
100009028	402	52604	165334	Lipid	Dihydroceramides	3010	NAMED	GCGTXOVNNFGTPQ-JHOUSYSJSA-N	[H][C@](NC(CCCCCCCCCCCCCCC)=O)(CO)[C@@](O)([H])CCCCCCCCCCCCCCC	N-palmitoyl-sphinganine (d18:0/16:0)	N-palmitoyl-sphinganine (d18:0/16:0)	5966-29-0	4446685	HMDB11760		5283572	Pos Late
100008954	402	52434	164558	Lipid	Dihydrosphingomyelins	3100	NAMED	QHZIGNLCLJPLCU-QPPIDDCLSA-N	[H][C@](NC(CCCCCCCCCCCCCCC)=O)(COP(OCC[N+](C)(C)C)([O-])=O)[C@@](O)([H])CCCCCCCCCCCCCCC	palmitoyl dihydrosphingomyelin (d18:0/16:0)*	palmitoyl dihydrosphingomyelin (d18:0/16:0)*		8115586	HMDB0010168		9939965	Pos Late
100009026	402	57331	210829	Lipid	Dihydrosphingomyelins	3101	NAMED	FONAXCRWZQFJHY-JCGOJSMZSA-N	[H][C@](NC(CCCCCCCCCCCCCCCCCCCCC)=O)(COP(OCC[N+](C)(C)C)([O-])=O)[C@@](O)([H])CCCCCCCCCCCCCCC	behenoyl dihydrosphingomyelin (d18:0/22:0)*	behenoyl dihydrosphingomyelin (d18:0/22:0)*		24846880	HMDB0012091		44260132	Pos Late
100009027	402	57473	211136	Lipid	Dihydrosphingomyelins	3102	NAMED	JCELSEVNSMXGKA-IOLBBIBUSA-N	[H][C@](NC(CCCCCCCCCCCCCCCCC)=O)(COP(OCC[N+](C)(C)C)([O-])=O)[C@@](O)([H])CCCCCCCCCCCCCCC	sphingomyelin (d18:0/18:0, d19:0/17:0)*	sphingomyelin (d18:0/18:0, d19:0/17:0)*		24846878	HMDB0012087		44260130	Pos Late
100015786	402	57476	211139	Lipid	Dihydrosphingomyelins	3103	NAMED	UGRZESKDAPEULH-ACEXITHZSA-N	CCCCCCCCCCCCCCC[C@@H](O)[C@@H](NC(CCCCCCCCCCCCCCCCCCC)=O)COP([O-])(OCC[N+](C)(C)C)=O	sphingomyelin (d18:0/20:0, d16:0/22:0)*	sphingomyelin (d18:0/20:0, d16:0/22:0)*			HMDB0012090			Pos Late
100009056	209	52743	166412	Nucleotide	Dinucleotide	4296	NAMED	HQXUOLIEBGPXRE-VMIOUTBZSA-N	O[C@H]([C@@H]1OP(OC[C@H]2O[C@@H](N(C=CC3=O)C(N3)=O)[C@H](O)[C@@H]2O)(O)=O)[C@@H](O[C@@H]1CO)N4C(N=C(N)NC5=O)=C5N=C4	(3'-5')-guanylyluridine	(3'-5')-guanylyluridine	4785-07-3	32821064			145459101	Neg
100009060	209	52740	166409	Nucleotide	Dinucleotide	4288	NAMED	RNNPIPQLZRGXIG-KPKSGTNCSA-N	O[C@H]([C@@H]1OP(OC[C@H]2O[C@@H](N(C=CC3=O)C(N3)=O)[C@H](O)[C@@H]2O)(O)=O)[C@@H](O[C@@H]1CO)N4C(N=CN=C5N)=C5N=C4	(3'-5')-adenylyluridine	(3'-5')-adenylyluridine	3051-84-1	100483			145459093	Neg
100009062	209	52753	166413	Nucleotide	Dinucleotide	4286	NAMED	NHEPQPHJXSVOGF-KPKSGTNCSA-N	O[C@H]([C@@H]1OP(OC[C@H]2O[C@@H](N(C=CC(N)=N3)C3=O)[C@H](O)[C@@H]2O)(O)=O)[C@@H](O[C@@H]1CO)N4C(N=CN=C5N)=C5N=C4	(3'-5')-adenylylcytidine	(3'-5')-adenylylcytidine	4833-63-0	9050769			10875494	Neg
100020723	209	62396	219543	Nucleotide	Dinucleotide	4289	NAMED	UYSXBCQACJTYFS-XPWFQUROSA-N	O[C@@H]1[C@@H]([C@@H](CO)O[C@H]1N2C3=NC=NC(N([H])[H])=C3N=C2)OP(OC[C@H]([C@H]([C@H]4O)O)O[C@H]4N5C6=NC=NC(N([H])[H])=C6N=C5)(O)=O	(3'-5')-adenylyladenosine*	(3'-5')-adenylyladenosine*		85040			94231	Neg
100020724	209	62760	220362	Nucleotide	Dinucleotide	4287	NAMED	LWBLDUTUVIXFJE-INFSMZHSSA-N	O[C@@H]1[C@@H]([C@@H](CO)O[C@H]1N2C3=NC=NC(N([H])[H])=C3N=C2)OP(OC[C@H]([C@H]([C@H]4O)O)O[C@H]4N5C(N([H])C(N([H])[H])=NC6=O)=C6N=C5)(O)=O	(3'-5')-adenylylguanosine*	(3'-5')-adenylylguanosine*		392294			135508729	Neg
100020725	209	62761	220363	Nucleotide	Dinucleotide	4294	NAMED	PBWYGOYNGCCLAU-UHFFFAOYSA-N	OC1C(OP(OCC2OC(N3C=NC4=C3N=CN=C4N)C(O)C2O)(O)=O)C(CO)OC1N5C=NC6=C5N=C(N)NC6=O	(3'-5')-guanylyladenosine*	(3'-5')-guanylyladenosine*						Neg
100000487	400	18357	155655	Peptide	Dipeptide	829	NAMED	STKYPAFSDFAEPH-LURJTMIESA-N	CC(C)[C@@H](C(O)=O)NC(CN)=O	glycylvaline	glycylvaline	1963-21-9	2006926	HMDB0028854		2724807	Pos Early
100001258	400	34398	156101	Peptide	Dipeptide	819	NAMED	DKEXFJVMVGETOO-LURJTMIESA-N	OC([C@@H](NC(CN)=O)CC(C)C)=O	glycylleucine	glycylleucine	869-19-2	83812	HMDB0000759	C02155	92843	Pos Early
100001890	400	37093	156315	Peptide	Dipeptide	663	NAMED	RDIKFPRVLJLMER-UHFFFAOYSA-N	NC(C)C(NC(CC(C)C)C(O)=O)=O	alanylleucine	alanylleucine	1638-60-4	227831	HMDB0028691		259583	Pos Early
100003169	209	40008	141960	Peptide	Dipeptide	853	NAMED	UCGDDTHMMVWVMV-UHFFFAOYSA-N	O=C(C(C(CC)C)N)NCC(O)=O	isoleucylglycine	isoleucylglycine	868-28-0	303621	HMDB0028907		342532	Neg
100003183	400	48189	157731	Peptide	Dipeptide	1047	NAMED	JYOAXOMPIXKMKK-UHFFFAOYSA-N	O=C(C(CC(C)C)N)NC(CCC(N)=O)C(O)=O	leucylglutamine*	leucylglutamine*		3511125	HMDB0028927		4305457	Pos Early
100003185	209	40045	141970	Peptide	Dipeptide	872	NAMED	LESXFEZIFXFIQR-UHFFFAOYSA-N	O=C(C(CC(C)C)N)NCC(O)=O	leucylglycine	leucylglycine	686-50-0	71402	HMDB0028929		79070	Neg
100003210	400	39994	156660	Peptide	Dipeptide	1037	NAMED	XCTHZFGSVQBHBW-UHFFFAOYSA-N	O=C(C(C(C)C)N)NC(CC(C)C)C(O)=O	valylleucine	valylleucine	22906-55-4	312586	HMDB0029131		352039	Pos Early
100003588	400	41370	156809	Peptide	Dipeptide	926	NAMED	GLUBLISJVJFHQS-UHFFFAOYSA-N	O=C(CNC(C(CC1=CC=CC=C1)N)=O)O	phenylalanylglycine	phenylalanylglycine	721-90-4	88678	HMDB0028995		6992304	Pos Early
100003640	400	42079	156902	Peptide	Dipeptide	1033	NAMED	XXDVDTMEVBYRPK-UHFFFAOYSA-N	O=C(C(C(C)C)N)NC(CCC(N)=O)C(O)=O	valylglutamine	valylglutamine	42854-54-6	4419671	HMDB0029125		5253209	Pos Early
100003674	400	40703	156791	Peptide	Dipeptide	947	NAMED	RNKSNIBMTUYWSH-YFKPBYRVSA-N	O=[C@]([C@H]1NCCC1)NCC(O)=O	prolylglycine	prolylglycine	2578-57-6	4932143	HMDB0011178		6426709	Pos Early
100021261	400	63052	221645	Peptide	Dipeptide Derivative	653	NAMED	JCCZCUUYYHWRGX-UHFFFAOYSA-N	NC(CC(C)C)C(N1C(C(O)=O)CC(O)C1)=O	leucylhydroxyproline*	leucylhydroxyproline*		20170035	HMDB0028930		20847829	Pos Early
100021262	400	63051	221644	Peptide	Dipeptide Derivative	652	NAMED	IFZSZULHIWFRSB-UHFFFAOYSA-N	NC(C(C)CC)C(N1C(C(O)=O)CC(O)C1)=O	isoleucylhydroxyproline*	isoleucylhydroxyproline*		35032815	HMDB0028908		61158802	Pos Early
935	305	1519	147116	Carbohydrate	Disaccharides and Oligosaccharides	1326	NAMED	CZMRCDWAGMRECN-UGDNZRGBSA-N	OC[C@]1(O[C@@H]2[C@@H]([C@H]([C@@H]([C@H](O2)CO)O)O)O)[C@H]([C@@H]([C@@H](CO)O1)O)O	sucrose	sucrose	57-50-1	5768	HMDB0000258	C00089	5988	Polar
100001332	209	33384	144296	Xenobiotics	Drug - Analgesics, Anesthetics	5406	NAMED	OEPADIDIUZTYOX-UHFFFAOYSA-N	OC1=CC=CC=C1C(NCC(OC2C(O)C(O)C(O)C(C(O)=O)O2)=O)=O	salicyluric glucuronide*	salicyluric glucuronide*		21403117	HMDB0240252		121596205	Neg
100002324	400	47897	157694	Xenobiotics	Drug - Other	5990	NAMED	GBFLZEXEOZUWRN-UHFFFAOYSA-N	OC(CSCC(N)C(O)=O)=O	S-carboxymethyl-L-cysteine	S-carboxymethyl-L-cysteine	638-23-3	1050	HMDB0029415	C03727	193653	Pos Early
501	305	1515	164364	Xenobiotics	Drug - Topical Agents	5961	NAMED	YGSDEFSMJLZEOE-UHFFFAOYSA-N	OC1=C(C(O)=O)C=CC=C1	salicylate	salicylate	69-72-7	331	HMDB0001895	C00805	338	Polar
100020837	305	63042	221622	Xenobiotics	Drug - Topical Agents	5963	NAMED	AKEUNCKRJATALU-UHFFFAOYSA-N	OC(C1=C(O)C=CC=C1O)=O	2,6-dihydroxybenzoic acid	2,6-dihydroxybenzoic acid	303-07-1	8974	HMDB0013676		9338	Polar
487	209	7746	141812	Lipid	Eicosanoid	2085	NAMED	XEYBRNLFEZDVAW-ARSRFYASSA-N	CCCCC[C@H](O)/C=C/[C@H]1[C@H](O)CC([C@@H]1C/C=C\CCCC(O)=O)=O	prostaglandin E2	prostaglandin E2	363-24-6	4444059	HMDB0001220	C00584,DG00448,D00079	5280360	Neg
100000574	209	19398	144906	Lipid	Eicosanoid	2098	NAMED	PXGPLTODNUVGFL-YNNPMVKQSA-N	CCCCC[C@H](O)/C=C/[C@H]1[C@H](O)C[C@H](O)[C@@H]1C/C=C\CCCC(O)=O	prostaglandin F2alpha	prostaglandin F2alpha	551-11-1	4444062	HMDB0001139	C00639	5283078	Neg
1137	402	38102	158973	Lipid	Endocannabinoid	2160	NAMED	BOWVQLFMWHZBEF-KTKRTIGZSA-N	O=C(NCCO)CCCCCCC/C=C\CCCCCCCC	oleoyl ethanolamide	oleoyl ethanolamide	111-58-0,11-58-0	4446574	HMDB0002088		5283454	Pos Late
1488	402	32463	158509	Lipid	Endocannabinoid	2168	NAMED	LGEQQWMQCRIYKG-DOFZRALJSA-N	O=C(NCCO)CCC/C=C\C/C=C\C/C=C\C/C=C\CCCCC	arachidonoyl ethanolamide	arachidonoyl ethanolamide	94421-68-8	4445241	HMDB0004080	C11695	5281969	Pos Late
1489	402	38165	159012	Lipid	Endocannabinoid	2163	NAMED	HXYVTAGFYLMHSO-UHFFFAOYSA-N	CCCCCCCCCCCCCCCC(NCCO)=O	palmitoyl ethanolamide	palmitoyl ethanolamide	544-31-0	4509	HMDB0002100	C16512	4671	Pos Late
100002254	402	38625	159084	Lipid	Endocannabinoid	2164	NAMED	OTGQIQQTPXJQRG-UHFFFAOYSA-N	OCCNC(CCCCCCCCCCCCCCCCC)=O	stearoyl ethanolamide	stearoyl ethanolamide	111-57-9	25958	HMDB0013078		27902	Pos Late
100003119	209	39732	143757	Lipid	Endocannabinoid	2173	NAMED	KOGRJTUIKPMZEJ-KTKRTIGZSA-N	O=C(CCCCCCC/C=C\CCCCCCCC)NCCS(O)(=O)=O	N-oleoyltaurine	N-oleoyltaurine	52514-04-2	4941625			6437033	Neg
100003239	209	39835	141954	Lipid	Endocannabinoid	2175	NAMED	LPDJCYFKKSLKRO-UHFFFAOYSA-N	O=C(NCCS(=O)(O)=O)CCCCCCCCCCCCCCC	N-palmitoyltaurine	N-palmitoyltaurine	83982-06-3	14435932			14504290	Neg
100003240	209	39730	143759	Lipid	Endocannabinoid	2174	NAMED	LMIJIHJZVURGQK-UHFFFAOYSA-N	O=C(CCCCCCCCCCCCCCCCC)NCCS(=O)(O)=O	N-stearoyltaurine	N-stearoyltaurine	63155-80-6	147194			168274	Neg
100005814	209	61826	218246	Lipid	Endocannabinoid	2178	NAMED	YIWODQVLEDDQSF-HZJYTTRNSA-N	CCCCC/C=C\C/C=C\CCCCCCCC(NCCS(=O)(O)=O)=O	N-linoleoyltaurine*	N-linoleoyltaurine*					52922081	Neg
100005817	209	54748	207607	Lipid	Endocannabinoid	2172	NAMED	YUNYSWCRLRYOPO-DOFZRALJSA-N	CCCCC/C=C\C/C=C\C/C=C\C/C=C\CCCC(NCCS(=O)(O)=O)=O	N-arachidonoyltaurine	N-arachidonoyltaurine	119959-65-8	24842023			42607331	Neg
100006726	209	52608	166573	Lipid	Endocannabinoid	2183	NAMED	KQXDGUVSAAQARU-HZJYTTRNSA-N	CCCCC/C=C\C/C=C\CCCCCCCC(NCCO)=O	linoleoyl ethanolamide	linoleoyl ethanolamide	68171-52-8	4446566	HMDB0012252		5283446	Neg
230	209	57752	213351	Lipid	Fatty Acid Metabolism	1486	NAMED	JDEPVTUUCBFJIW-ZMDWBYSWSA-N	CCCCC/C=C/C/C=C/C/C=C/C/C=C/CCCC(SCCNC(CCNC(C(C(C)(COP(O)(OP(O)(OCC1OC(N2C=NC3=C2N=CN=C3N)C(C1OP(O)(O)=O)O)=O)=O)C)O)=O)=O)=O	arachidonoyl CoA	arachidonoyl CoA	799812-91-2	21402992	HMDB0006523	C02249	25243941,16061152,5497113	Neg
443	305	57751	213349	Lipid	Fatty Acid Metabolism	1484	NAMED	XDUHQPOXLUAVEE-PQIHXCHGSA-N	NC1=NC=NC2=C1N=CN2[C@@H]3O[C@H](COP(O)(OP(OCC(C)(C)[C@H](O)C(NCCC(NCCSC(CCCCCCC/C=C\CCCCCCCC)=O)=O)=O)(O)=O)=O)[C@@H](OP(O)(O)=O)[C@H]3O	oleoyl CoA	oleoyl CoA	1716-06-9	21403005	HMDB0001322	C00510	5497111	Polar
453	209	57750	213346	Lipid	Fatty Acid Metabolism	1483	NAMED	MNBKLUUYKPBKDU-KIBKQXCOSA-N	CCCCCCCCCCCCCCCC(SCCNC(CCNC([C@@H](O)C(C)(C)COP(OP(OC[C@H]1O[C@@H](N2C=NC3=C2N=CN=C3N)[C@H](O)[C@@H]1OP(O)(O)=O)(O)=O)(O)=O)=O)=O)=O	palmitoyl CoA	palmitoyl CoA	188174-64-3	21403006	HMDB0001338	C00154	644109	Neg
1830	209	43840	145261	Lipid	Fatty Acid Metabolism	1474	NAMED	ZSLZBFCDCINBPY-AQMUXDAGSA-N	NC1=NC=NC2=C1N=CN2[C@H]3[C@H](O)[C@H](OP(O)(O)=O)[C@@H](COP(OP(OCC(C)(C)[C@H](O)C(NCCC(NCCSC(C)=O)=O)=O)(O)=O)(O)=O)O3	acetyl CoA	acetyl-CoA	102029-73-2	392413	HMDB0001206	C00024	444493	Neg
100005996	402	61865	218582	Lipid	Fatty Acid Metabolism (Acyl Carnitine, Dicarboxylate)	1919	NAMED	CYPBWZKNUDFJJE-PLNGDYQASA-N	O=C(CCCCCCC/C=C\CCCCCCCC(O)=O)OC(CC([O-])=O)C[N+](C)(C)C	octadecenedioylcarnitine (C18:1-DC)*	octadecenedioylcarnitine (C18:1-DC)*	251981-06-3	28639201				Pos Late
100006614	400	52988	166228	Lipid	Fatty Acid Metabolism (Acyl Carnitine, Dicarboxylate)	1908	NAMED	BSVHAXJKBCWVDA-UHFFFAOYSA-N	[O-]C(CC(OC(CCCCC(O)=O)=O)C[N+](C)(C)C)=O	adipoylcarnitine (C6-DC)	adipoylcarnitine (C6-DC)		28540385	HMDB0061677		71296139	Pos Early
100006627	400	52990	166232	Lipid	Fatty Acid Metabolism (Acyl Carnitine, Dicarboxylate)	1916	NAMED	YVWVEIPYMGBQPE-UHFFFAOYSA-N	[O-]C(CC(OC(CCCCCCC(O)=O)=O)C[N+](C)(C)C)=O	suberoylcarnitine (C8-DC)	suberoylcarnitine (C8-DC)						Pos Early
100009407	400	53224	178792	Lipid	Fatty Acid Metabolism (Acyl Carnitine, Dicarboxylate)	1915	NAMED	NTBUXPPQHCFLOM-UHFFFAOYSA-N	[O-]C(CC(C[N+](C)(C)C)OC(CCCCCC(O)=O)=O)=O	pimeloylcarnitine/3-methyladipoylcarnitine (C7-DC)	pimeloylcarnitine/3-methyladipoylcarnitine (C7-DC)						Pos Early
100003926	400	43264	156990	Lipid	Fatty Acid Metabolism (Acyl Carnitine, Hydroxy)	1920	NAMED	UEFRDQSMQXDWTO-UHFFFAOYSA-N	CC(CC(OC(C[N+](C)(C)C)CC([O-])=O)=O)O	(R)-3-hydroxybutyrylcarnitine	(R)-3-hydroxybutyrylcarnitine			HMDB0013127		53481617	Pos Early
100009271	400	52984	166220	Lipid	Fatty Acid Metabolism (Acyl Carnitine, Hydroxy)	1921	NAMED	UEFRDQSMQXDWTO-UHFFFAOYSA-N	CC(O)CC(OC(C[N+](C)(C)C)CC([O-])=O)=O	(S)-3-hydroxybutyrylcarnitine	(S)-3-hydroxybutyrylcarnitine			HMDB0013127		71464477	Pos Early
100019800	402	61839	218537	Lipid	Fatty Acid Metabolism (Acyl Carnitine, Hydroxy)	1929	NAMED	MHJOYNGEDDXLLU-UHFFFAOYSA-N	CCCCCCCCCCCCCC(O)CC(OC([N+](C)(C)C)CCC([O-])=O)=O	3-hydroxypalmitoylcarnitine	3-hydroxypalmitoylcarnitine			HMDB0013336		126456228	Pos Late
100019801	402	61840	218539	Lipid	Fatty Acid Metabolism (Acyl Carnitine, Hydroxy)	1930	NAMED	YBCVTTMMURGSEY-LMLDZDDJSA-N	CCCCCCCC/C=C\CCCCCC(O)CC(O[C@@H](C[N+](C)(C)C)CC([O-])=O)=O	3-hydroxyoleoylcarnitine	3-hydroxyoleoylcarnitine		48061587			129637446	Pos Late
100020825	400	62557	219908	Lipid	Fatty Acid Metabolism (Acyl Carnitine, Hydroxy)	1922	NAMED	VYEONLJQPYRKAN-UHFFFAOYSA-N	C[N+](C)(C)CC(OC(CC(O)CCC)=O)CC([O-])=O	3-hydroxyhexanoylcarnitine (1)	3-hydroxyhexanoylcarnitine (1)						Pos Early
100020826	400	62556	219907	Lipid	Fatty Acid Metabolism (Acyl Carnitine, Hydroxy)	1923	NAMED	VYEONLJQPYRKAN-UHFFFAOYSA-N	C[N+](C)(C)CC(OC(CC(O)CCC)=O)CC([O-])=O	3-hydroxyhexanoylcarnitine (2)	3-hydroxyhexanoylcarnitine (2)						Pos Early
100021141	402	63358	222426	Lipid	Fatty Acid Metabolism (Acyl Carnitine, Hydroxy)	1928	NAMED	VCRSQDIROUELAR-UHFFFAOYSA-N	OC(CCCCCCC)CC(OC(CC([O-])=O)C[N+](C)(C)C)=O	3-hydroxydecanoylcarnitine	3-hydroxydecanoylcarnitine		59664325	HMDB0061636		121454166	Pos Late
100021990	400	64393	237477	Lipid	Fatty Acid Metabolism (Acyl Carnitine, Hydroxy)	1925	NAMED	RCXSFDNDEVSQNG-UHFFFAOYSA-N	[O-]C(CC(OC(C(O)CCCCCC)=O)C[N+](C)(C)C)=O	3-hydroxyoctanoylcarnitine (1)	3-hydroxyoctanoylcarnitine (1)						Pos Early
100021991	400	64394	237478	Lipid	Fatty Acid Metabolism (Acyl Carnitine, Hydroxy)	1926	NAMED	RCXSFDNDEVSQNG-UHFFFAOYSA-N	[O-]C(CC(OC(C(O)CCCCCC)=O)C[N+](C)(C)C)=O	3-hydroxyoctanoylcarnitine (2)	3-hydroxyoctanoylcarnitine (2)						Pos Early
100000776	402	44681	159624	Lipid	Fatty Acid Metabolism (Acyl Carnitine, Long Chain Saturated)	1865	NAMED	XOMRRQXKHMYMOC-UHFFFAOYSA-N	[O-]C(CC(OC(CCCCCCCCCCCCCCC)=O)C[N+](C)(C)C)=O	palmitoylcarnitine (C16)	palmitoylcarnitine (C16)	6865-14-1	448	HMDB0000222	C02990	461	Pos Late
100001270	402	33952	158596	Lipid	Fatty Acid Metabolism (Acyl Carnitine, Long Chain Saturated)	1863	NAMED	PSHXNVGSVNEJBD-UHFFFAOYSA-N	O=C(CCCCCCCCCCCCC)OC(CC([O-])=O)C[N+](C)(C)C	myristoylcarnitine (C14)	myristoylcarnitine (C14)	18822-89-4	4932274	HMDB0005066		6426854	Pos Late
100001391	402	34409	158657	Lipid	Fatty Acid Metabolism (Acyl Carnitine, Long Chain Saturated)	1867	NAMED	FNPHNLNTJNMAEE-HSZRJFAPSA-N	[O-]C(C[C@@H](OC(CCCCCCCCCCCCCCCCC)=O)C[N+](C)(C)C)=O	stearoylcarnitine (C18)	stearoylcarnitine (C18)	18822-91-8	21233653	HMDB0000848		3006797	Pos Late
100004054	402	57512	211213	Lipid	Fatty Acid Metabolism (Acyl Carnitine, Long Chain Saturated)	1866	NAMED	DWSFAVOTORHAAL-UHFFFAOYSA-N	[O-]C(CC(C[N+](C)(C)C)OC(CCCCCCCCCCCCCCCC)=O)=O	margaroylcarnitine (C17)*	margaroylcarnitine (C17)*	106182-29-0	35015987	HMDB0006210		53477803	Pos Late
100015832	402	57514	211215	Lipid	Fatty Acid Metabolism (Acyl Carnitine, Long Chain Saturated)	1869	NAMED	IUMXSSOVGPXXJL-UHFFFAOYSA-N	O=C(OC(C[N+](C)(C)C)CC([O-])=O)CCCCCCCCCCCCCCCCCCCCC	behenoylcarnitine (C22)*	behenoylcarnitine (C22)*		28639204	HMDB0062468		71464577	Pos Late
100015833	402	57513	211214	Lipid	Fatty Acid Metabolism (Acyl Carnitine, Long Chain Saturated)	1868	NAMED	SVJLJQBGUITFLI-UHFFFAOYSA-N	O=C(OC(C[N+](C)(C)C)CC([O-])=O)CCCCCCCCCCCCCCCCCCC	arachidoylcarnitine (C20)*	arachidoylcarnitine (C20)*		28639199	HMDB0006460		53477833	Pos Late
100015834	402	57515	211216	Lipid	Fatty Acid Metabolism (Acyl Carnitine, Long Chain Saturated)	1870	NAMED	YDUFZFUYBBPVLJ-UHFFFAOYSA-N	O=C(CCCCCCCCCCCCCCCCCCCCCCC)OC(C[N+](C)(C)C)CC([O-])=O	lignoceroylcarnitine (C24)*	lignoceroylcarnitine (C24)*			HMDB0240665			Pos Late
100015835	402	57516	211217	Lipid	Fatty Acid Metabolism (Acyl Carnitine, Long Chain Saturated)	1871	NAMED	KOCKWDDTAHPJSX-UHFFFAOYSA-N	[O-]C(CC(C[N+](C)(C)C)OC(CCCCCCCCCCCCCCCCCCCCCCCCC)=O)=O	cerotoylcarnitine (C26)*	cerotoylcarnitine (C26)*		35015992	HMDB0006347		53477828	Pos Late
100015842	402	57522	211223	Lipid	Fatty Acid Metabolism (Acyl Carnitine, Long Chain Saturated)	1864	NAMED	MDDWQHVKSHTZTD-UHFFFAOYSA-N	O=C(CCCCCCCCCCCCCC)OC(C[N+](C)(C)C)CC([O-])=O	pentadecanoylcarnitine (C15)*	pentadecanoylcarnitine (C15)*			HMDB0062517		123132011	Pos Late
100000781	402	32328	158452	Lipid	Fatty Acid Metabolism (Acyl Carnitine, Medium Chain)	1845	NAMED	VVPRQWTYSNDTEA-UHFFFAOYSA-N	O=C(CCCCC)OC(CC([O-])=O)C[N+](C)(C)C	hexanoylcarnitine (C6)	hexanoylcarnitine (C6)	6920-35-0	4932273	HMDB0000756		6426853	Pos Late
100001247	402	33936	158581	Lipid	Fatty Acid Metabolism (Acyl Carnitine, Medium Chain)	1853	NAMED	CXTATJFJDMJMIY-UHFFFAOYSA-N	[O-]C(CC(C[N+](C)(C)C)OC(CCCCCCC)=O)=O	octanoylcarnitine (C8)	octanoylcarnitine (C8)	3671-77-0	110274	HMDB0000791	C02838	123701,11953814	Pos Late
100001251	402	33941	158585	Lipid	Fatty Acid Metabolism (Acyl Carnitine, Medium Chain)	1861	NAMED	LZOSYCMHQXPBFU-UHFFFAOYSA-N	[O-]C(CC(C[N+](C)(C)C)OC(CCCCCCCCC)=O)=O	decanoylcarnitine (C10)	decanoylcarnitine (C10)	1492-27-9	8420677	HMDB0000651		10245190	Pos Late
100001392	402	34534	158670	Lipid	Fatty Acid Metabolism (Acyl Carnitine, Medium Chain)	1862	NAMED	FUJLYHJROOYKRA-UHFFFAOYSA-N	[O-]C(CC(C[N+](C)(C)C)OC(CCCCCCCCCCC)=O)=O	laurylcarnitine (C12)	laurylcarnitine (C12)	25518-54-1	8602997	HMDB000225		168381	Pos Late
100001501	402	35160	158710	Lipid	Fatty Acid Metabolism (Acyl Carnitine, Monounsaturated)	1887	NAMED	IPOLTUVFXFHAHI-WHIOSMTNSA-N	[O-]C(C[C@@H](OC(CCCCCCC/C=C\CCCCCCCC)=O)C[N+](C)(C)C)=O	oleoylcarnitine (C18:1)	oleoylcarnitine (C18:1)	38677-66-6	21403150	HMDB0005065		6441392	Pos Late
100006051	402	48182	160274	Lipid	Fatty Acid Metabolism (Acyl Carnitine, Monounsaturated)	1885	NAMED	ABVVZYXTZLEOHP-OLHLWXQYSA-N	O=C(CCCCCCC/C=C\CCCC)O[C@H](CC([O-])=O)C[N+](C)(C)C	myristoleoylcarnitine (C14:1)*	myristoleoylcarnitine (C14:1)*	889848-55-9	34999520	HMDB0240588		129691961	Pos Late
100009406	402	53223	178791	Lipid	Fatty Acid Metabolism (Acyl Carnitine, Monounsaturated)	1886	NAMED	JFAGPSOZZSTLRF-KHPPLWFESA-N	O=C(OC(CC([O-])=O)C[N+](C)(C)C)CCCCCCC/C=C\CCCCCC	palmitoleoylcarnitine (C16:1)*	palmitoleoylcarnitine (C16:1)*		28639183	HMDB0013207		71464547	Pos Late
100015836	402	57517	211218	Lipid	Fatty Acid Metabolism (Acyl Carnitine, Monounsaturated)	1891	NAMED	ONGUASHYQLGIFC-OCOZRVBESA-N	O=C(OC(C[N+](C)(C)C)CC([O-])=O)CCC/C=C/CCCCCCCCCCCCCCCCCCCC	ximenoylcarnitine (C26:1)*	ximenoylcarnitine (C26:1)*						Pos Late
100015838	402	57519	211220	Lipid	Fatty Acid Metabolism (Acyl Carnitine, Monounsaturated)	1888	NAMED	PVOQPLSKYNZHOT-OUKQBFOZSA-N	O=C(OC(CC([O-])=O)C[N+](C)(C)C)CCCCCCCCC/C=C/CCCCCCCC	eicosenoylcarnitine (C20:1)*	eicosenoylcarnitine (C20:1)*						Pos Late
100015841	402	57525	211226	Lipid	Fatty Acid Metabolism (Acyl Carnitine, Monounsaturated)	1889	NAMED	WDWXOVLPQSTGNY-SEYXRHQNSA-N	O=C(CCCCCCCCCCC/C=C\CCCCCCCC)OC(CC([O-])=O)C[N+](C)(C)C	erucoylcarnitine (C22:1)*	erucoylcarnitine (C22:1)*						Pos Late
100015846	402	57531	211232	Lipid	Fatty Acid Metabolism (Acyl Carnitine, Monounsaturated)	1890	NAMED	QGIHQXKFCAACHN-SEYXRHQNSA-N	O=C(CCCCCCCCCCCCC/C=C\CCCCCCCC)OC(C[N+](C)(C)C)CC([O-])=O	nervonoylcarnitine (C24:1)*	nervonoylcarnitine (C24:1)*			HMDB0006509			Pos Late
100016058	400	61778	218150	Lipid	Fatty Acid Metabolism (Acyl Carnitine, Monounsaturated)	1872	NAMED	HQDBMDGXEZLSNK-AATRIKPKSA-N	C/C=C/C(OC(CC([O-])=O)C[N+](C)(C)C)=O	butenoylcarnitine (C4:1)	butenoylcarnitine (C4:1)						Pos Early
100016069	402	61769	218137	Lipid	Fatty Acid Metabolism (Acyl Carnitine, Monounsaturated)	1883	NAMED	PETYOUXDCHQKTQ-QXPKXGMISA-N	CCCCCC/C=C\CCCC(O[C@@H](C[N+](C)(C)C)CC([O-])=O)=O	5-dodecenoylcarnitine (C12:1)	5-dodecenoylcarnitine (C12:1)			HMDB13326		91825571	Pos Late
100003151	402	46223	159669	Lipid	Fatty Acid Metabolism (Acyl Carnitine, Polyunsaturated)	1892	NAMED	MJLXQSQYKZWZCB-DQFWFXSYSA-N	[O-]C(C[C@H](C[N+](C)(C)C)OC(CCCCCCC/C=C\C/C=C\CCCCC)=O)=O	linoleoylcarnitine (C18:2)*	linoleoylcarnitine (C18:2)*	36816-10-1	4952667	HMDB0006469		6450015	Pos Late
100015831	402	57511	211212	Lipid	Fatty Acid Metabolism (Acyl Carnitine, Polyunsaturated)	1893	NAMED	WJCRATGUUISKDG-QNEBEIHSSA-N	O=C(OC(C[N+](C)(C)C)CC([O-])=O)CCCCCCC/C=C\C/C=C\C/C=C\CC	linolenoylcarnitine (C18:3)*	linolenoylcarnitine (C18:3)*						Pos Late
100015837	402	57518	211219	Lipid	Fatty Acid Metabolism (Acyl Carnitine, Polyunsaturated)	1895	NAMED	RBFQHRALHSUPIA-SNPVRQPZSA-N	CCCCC/C=C\C/C=C\C/C=C\C/C=C\CCCC(OC(C[N+](C)(C)C)CC([O-])=O)=O	arachidonoylcarnitine (C20:4)	arachidonoylcarnitine (C20:4)			HMDB0006455		136212424	Pos Late
100015839	402	57520	211221	Lipid	Fatty Acid Metabolism (Acyl Carnitine, Polyunsaturated)	1894	NAMED	OLZWDVKTOGTVLC-UTJQPWESSA-N	O=C(CCCCCCCCC/C=C\C/C=C\CCCCC)OC(C[N+](C)(C)C)CC([O-])=O	dihomo-linoleoylcarnitine (C20:2)*	dihomo-linoleoylcarnitine (C20:2)*						Pos Late
100015840	402	57521	211222	Lipid	Fatty Acid Metabolism (Acyl Carnitine, Polyunsaturated)	1896	NAMED	RDIZZXFTCZPSRY-WYTUUNCASA-N	O=C(CCCCCC/C=C/C/C=C/C/C=C/CCCCC)OC(CC([O-])=O)C[N+](C)(C)C	dihomo-linolenoylcarnitine (C20:3n3 or 6)*	dihomo-linolenoylcarnitine (C20:3n3 or 6)*						Pos Late
100015845	402	57523	211224	Lipid	Fatty Acid Metabolism (Acyl Carnitine, Polyunsaturated)	1903	NAMED	WLLMYDQRCSWAST-WSDBEMKQSA-N	O=C(CC/C=C\C/C=C\C/C=C\C/C=C\C/C=C\C/C=C\CC)OC(C[N+](C)(C)C)CC([O-])=O	docosahexaenoylcarnitine (C22:6)*	docosahexaenoylcarnitine (C22:6)*						Pos Late
100015848	402	57526	211227	Lipid	Fatty Acid Metabolism (Acyl Carnitine, Polyunsaturated)	1898	NAMED	LDIMXAXYWUCEAM-UTJQPWESSA-N	CCCCC/C=C\C/C=C\CCCCCCCCCCCC(OC(C[N+](C)(C)C)CC([O-])=O)=O	docosadienoylcarnitine (C22:2)*	docosadienoylcarnitine (C22:2)*					71464511	Pos Late
100015849	402	57527	211228	Lipid	Fatty Acid Metabolism (Acyl Carnitine, Polyunsaturated)	1899	NAMED	OCGDLIUNELUBCT-YHTMAJSVSA-N	O=C(OC(CC([O-])=O)C[N+](C)(C)C)CCCCCCCCCCC/C=C/C/C=C/C/C=C/CC	docosatrienoylcarnitine (C22:3)*	docosatrienoylcarnitine (C22:3)*						Pos Late
100015850	402	57528	211229	Lipid	Fatty Acid Metabolism (Acyl Carnitine, Polyunsaturated)	1900	NAMED	OLORTLVEDIELGC-SNPVRQPZSA-N	O=C(OC(CC([O-])=O)C[N+](C)(C)C)CCCCC/C=C\C/C=C\C/C=C\C/C=C\CCCCC	adrenoylcarnitine (C22:4)*	adrenoylcarnitine (C22:4)*						Pos Late
100015851	402	57529	211230	Lipid	Fatty Acid Metabolism (Acyl Carnitine, Polyunsaturated)	1901	NAMED	MJPIXACTUMSGGI-WMPRHZDHSA-N	O=C(OC(CC([O-])=O)C[N+](C)(C)C)CCCCC/C=C\C/C=C\C/C=C\C/C=C\C/C=C\CC	docosapentaenoylcarnitine (C22:5n3)*	docosapentaenoylcarnitine (C22:5n3)*					71464594	Pos Late
100015852	402	57530	211231	Lipid	Fatty Acid Metabolism (Acyl Carnitine, Polyunsaturated)	1902	NAMED	KRXOUZZWQXTUIB-ZLUOAOMFSA-N	O=C(OC(CC([O-])=O)C[N+](C)(C)C)CC/C=C/C/C=C\C/C=C\C/C=C\C/C=C\CCCCC	docosapentaenoylcarnitine (C22:5n6)*	docosapentaenoylcarnitine (C22:5n6)*					71464594	Pos Late
100000802	400	32198	155890	Lipid	Fatty Acid Metabolism (Acyl Carnitine, Short Chain)	1841	NAMED	RDHQFKQIGNGIED-MRVPVSSYSA-N	C[N+](C)(C)C[C@H](OC(C)=O)CC([O-])=O	acetylcarnitine (C2)	acetylcarnitine (C2)	5080-50-2	5406074	HMDB0000201	C02571	7045767	Pos Early
100009233	402	52944	166270	Lipid	Fatty Acid Metabolism (Acyl Choline)	1944	NAMED	UFQZDKMTMXCDBP-UHFFFAOYSA-N	C[N+](C)(C)CCOC(CCCCCCCCCCCCCC[CH2-])=O	palmitoylcholine	palmitoylcholine		133731	HMDB0240592		151731	Pos Late
100009331	402	53260	179345	Lipid	Fatty Acid Metabolism (Acyl Choline)	1945	NAMED	GFSSJDJAEKYAGX-UHFFFAOYSA-N	O=C(CCCCCCC/[C-]=C/CCCCCCCC)OCC[N+](C)(C)C	oleoylcholine	oleoylcholine			HMDB0240596		59040790	Pos Late
100009332	402	53261	179347	Lipid	Fatty Acid Metabolism (Acyl Choline)	1953	NAMED	XUWOVXDQNYUPNL-WYTUUNCASA-N	O=C(CCC/[C-]=C/C/C=C/C/C=C/C/C=C/CCCCC)OCC[N+](C)(C)C	arachidonoylcholine	arachidonoylcholine			HMDB0240583		122198216	Pos Late
100009333	402	53263	179351	Lipid	Fatty Acid Metabolism (Acyl Choline)	1952	NAMED	OKLWSURGMYZXCS-GUTOPQIJSA-N	O=C(CC/C=[C-]/C/C=C/C/C=C/C/C=C/C/C=C/C/C=C/CC)OCC[N+](C)(C)C	docosahexaenoylcholine	docosahexaenoylcholine			HMDB0240647			Pos Late
100009334	402	53257	179341	Lipid	Fatty Acid Metabolism (Acyl Choline)	1946	NAMED	CLIZBTUFRKKPFA-UHFFFAOYSA-N	O=C(CCCCCCC/[C-]=C/CCCCCC)OCC[N+](C)(C)C	palmitoloelycholine	palmitoloelycholine			HMDB0013208			Pos Late
100009335	402	53262	179349	Lipid	Fatty Acid Metabolism (Acyl Choline)	1948	NAMED	FRBBZHFNTVMXIH-OKLKQMLOSA-N	O=C(CCCCCC/C=[C-]/C/C=C/C/C=C/CCCCC)OCC[N+](C)(C)C	dihomo-linolenoyl-choline	dihomo-linolenoyl-choline			HMDB0240646			Pos Late
100015759	402	57464	211120	Lipid	Fatty Acid Metabolism (Acyl Choline)	1951	NAMED	WYVHUXGFCVDOEA-UHFFFAOYSA-N	C[N+](C)(C)C[CH-]OC(CCCCCCCCCCCCCCCCC)=O	stearoylcholine*	stearoylcholine*			HMDB0240648		90111	Pos Late
100015760	402	57463	211119	Lipid	Fatty Acid Metabolism (Acyl Choline)	1949	NAMED	GVYIAXNFCSAJSK-OKLKQMLOSA-N	C[N+](C)(C)C[CH-]OC(CCCCCCC/C=C/C/C=C/CCCCC)=O	linoleoylcholine*	linoleoylcholine*			HMDB0013213		53481656	Pos Late
1506	209	32462	143855	Lipid	Fatty Acid Metabolism (Acyl Glycine)	1828	NAMED	YCRHZEHWEYAHCO-HZJYTTRNSA-N	O=C(O)CNC(CCCCCCC/C=C\C/C=C\CCCCC)=O	N-linoleoylglycine	N-linoleoylglycine	2764-03-6	4938516			6433346	Neg
100001451	209	36768	128295	Lipid	Fatty Acid Metabolism (Acyl Glycine)	1804	NAMED	NYZBWOSRZJKQAI-UHFFFAOYSA-N	OC(CNC(CCCC)=O)=O	valerylglycine	valerylglycine (C5)	24003-66-5	3924818	HMDB0000927		4737557	Neg
100001527	209	35436	128227	Lipid	Fatty Acid Metabolism (Acyl Glycine)	1806	NAMED	UPCKIPHSXMXJOX-UHFFFAOYSA-N	O=C(O)CNC(CCCCC)=O	hexanoylglycine	hexanoylglycine (C6)	24003-67-6	89859	HMDB0000701		99463	Neg
100003686	209	42092	143937	Lipid	Fatty Acid Metabolism (Acyl Glycine)	1824	NAMED	KVTFEOAKFFQCCX-UHFFFAOYSA-N	O=C(CCCCCCCCCCCCCCC)NCC(O)=O	N-palmitoylglycine	N-palmitoylglycine	2441-41-0	133100	HMDB0013034		151008	Neg
100003687	209	40467	143001	Lipid	Fatty Acid Metabolism (Acyl Glycine)	1826	NAMED	HPFXACZRFJDURI-KTKRTIGZSA-N	O=C(CCCCCCC/C=C\CCCCCCCC)NCC(O)=O	N-oleoylglycine	N-oleoylglycine	2601-90-3	4941514	HMDB0013631		6436908	Neg
100003940	209	43502	144003	Lipid	Fatty Acid Metabolism (Acyl Glycine)	1818	NAMED	SAVLIIGUQOSOEP-UHFFFAOYSA-N	O=C(CCCCCCC)NCC(O)=O	N-octanoylglycine	N-octanoylglycine	14246-53-8	76040	HMDB0000832		84290	Neg
100004195	209	42629	154216	Lipid	Fatty Acid Metabolism (Acyl Glycine)	1813	NAMED	RNFCYFVPNIXAHP-UHFFFAOYSA-N	O=C(O)CNC(CCCCCC)=O	heptanoyl glycine	heptanoyl glycine	23783-23-5	9107408	HMDB0013010		10932172	Neg
100010861	209	55012	208344	Lipid	Fatty Acid Metabolism (Acyl Glycine)	1816	NAMED	FFFQOVJTIDIKQJ-UHFFFAOYSA-N	O=C(NCC(O)=O)CC1C(CCC)C1	trans-3,4-methyleneheptanoylglycine	trans-3,4-methyleneheptanoylglycine					129822188	Neg
100016110	209	61785	218163	Lipid	Fatty Acid Metabolism (Acyl Glycine)	1829	NAMED	WWJXRJJBIVSSNF-NSCUHMNNSA-N	OC(CN([H])C(/C=C/C)=O)=O	2-butenoylglycine	2-butenoylglycine	71428-89-2	4877902			6303498	Neg
100019816	209	61789	218169	Lipid	Fatty Acid Metabolism (Acyl Glycine)	1802	NAMED	BQIHXZIDVMRVRP-UHFFFAOYSA-N	CC(CCC(NCC(O)=O)=O)C	isocaproylglycine	isocaproylglycine		24689758			28777652	Neg
100019884	209	61798	218189	Lipid	Fatty Acid Metabolism (Acyl Glycine)	1812	NAMED	AAPHATPOQGNLOZ-SNAWJCMRSA-N	CCC/C=C/C(NCC(O)=O)=O	trans-2-hexenoylglycine	trans-2-hexenoylglycine		25033670				Neg
100020211	400	62064	218870	Lipid	Fatty Acid Metabolism (Acyl Glycine)	1832	NAMED	VMIWHQCIHIUYCS-UHFFFAOYSA-N	O=C(CC(O)C)NCC(O)=O	3-hydroxybutyroylglycine**	3-hydroxybutyroylglycine**						Pos Early
100020632	209	62736	220263	Lipid	Fatty Acid Metabolism (Acyl Glycine)	1810	NAMED	HIJVCBKKIBVNPO-UHFFFAOYSA-N	CCC(C)CCC(NCC(O)=O)=O	4-methylhexanoylglycine	4-methylhexanoylglycine						Neg
100020633	209	64388	237464	Lipid	Fatty Acid Metabolism (Acyl Glycine)	1819	NAMED	JJDLEDDIIQOUSW-UHFFFAOYSA-N	O=C(NCC(O)=O)CC(O)CCCCC	3-hydroxyoctanoylglycine	3-hydroxyoctanoylglycine						Neg
100021198	209	63057	221668	Lipid	Fatty Acid Metabolism (Acyl Glycine)	1838	NAMED	MNYZGNSHBPLAFN-UHFFFAOYSA-N	O=C(C1=CC=CC=N1)N([H])CC(O)=O	picolinoylglycine	picolinoylglycine	5616-29-5	9963296	HMDB0059766		11788622	Neg
100021992	209	64386	237461	Lipid	Fatty Acid Metabolism (Acyl Glycine)	1815	NAMED	FFFQOVJTIDIKQJ-YUMQZZPRSA-N	O=C(NCC(O)=O)C[C@@H]1C[C@@H]1CCC	cis-3,4-methyleneheptanoylglycine	cis-3,4-methyleneheptanoylglycine						Neg
418	305	1496	145730	Lipid	Fatty Acid Metabolism (also BCAA Metabolism)	1775	NAMED	ZIYVHBGGAOATLY-UHFFFAOYSA-N	O=C(C(C(O)=O)C)O	methylmalonate (MMA)	methylmalonate (MMA)	516-05-2	473	HMDB0000202	C02170	487	Polar
100000355	209	46323	145267	Lipid	Fatty Acid Metabolism (also BCAA Metabolism)	1771	NAMED	QAQREVBBADEHPA-IEXPHMLFSA-N	O=P(OP(OCC([C@H](C(NCCC(NCCSC(CC)=O)=O)=O)O)(C)C)(O)=O)(O)OC[C@H]1O[C@@H](N2C3=C(N=C2)C(N)=NC=N3)[C@H](O)[C@@H]1OP(O)(O)=O	propionyl CoA	propionyl CoA	108321-21-7	83731	HMDB0001275	C00100	92753	Neg
100001054	400	32412	155935	Lipid	Fatty Acid Metabolism (also BCAA Metabolism)	1769	NAMED	QWYFHHGCZUCMBN-SECBINFHSA-N	CCCC(O[C@H](CC([O-])=O)C[N+](C)(C)C)=O	butyrylcarnitine (C4)	butyrylcarnitine (C4)	25576-40-3	184820	HMDB0002013	C02862	439829	Pos Early
100001150	305	31932	147789	Lipid	Fatty Acid Metabolism (also BCAA Metabolism)	1773	NAMED	WOMAZEJKVZLLFE-UHFFFAOYSA-N	O=C(CC)NCC(O)=O	propionylglycine	propionylglycine (C3)	21709-90-0	89122	HMDB0000783		98681	Polar
100001151	209	31850	125782	Lipid	Fatty Acid Metabolism (also BCAA Metabolism)	1770	NAMED	WPSSBBPLVMTKRN-UHFFFAOYSA-N	O=C(CNC(CCC)=O)O	butyrylglycine	butyrylglycine (C4)	20208-73-5	79766	HMDB0000808		88412	Neg
100001162	400	32452	155955	Lipid	Fatty Acid Metabolism (also BCAA Metabolism)	1772	NAMED	UFAHZIUFPNSHSL-UHFFFAOYSA-N	[O-]C(CC(OC(CC)=O)C[N+](C)(C)C)=O	propionylcarnitine (C3)	propionylcarnitine (C3)	17298-37-2	96904	HMDB0000824	C03017	107738	Pos Early
818	305	15872	147518	Lipid	Fatty Acid Synthesis	1473	NAMED	OFOBLEOULBTSOW-UHFFFAOYSA-N	O=C(O)CC(O)=O	malonate	malonate	26522-22-85-0,141-82-2	844	HMDB0000691	C00383	867	Polar
100001526	400	37059	156288	Lipid	Fatty Acid Synthesis	1472	NAMED	ZGNBLKBZJBJFDG-UHFFFAOYSA-N	O=C(CC(O)=O)OC(CC([O-])=O)C[N+](C)(C)C	malonylcarnitine	malonylcarnitine	853728-01-5	21403153	HMDB0002095		22833583	Pos Early
100004227	209	43343	143991	Lipid	Fatty Acid, Amino	1756	NAMED	AKVBCGQVQXPRLD-UHFFFAOYSA-N	CCCCCCC(C(O)=O)N	2-aminooctanoate	2-aminooctanoate	644-90-6	62727	HMDB0000991		69522	Neg
100004542	400	43761	157045	Lipid	Fatty Acid, Amino	1751	NAMED	RDFMDVXONNIGBC-UHFFFAOYSA-N	OC(C(CCCCC)N([H])[H])=O	2-aminoheptanoate	2-aminoheptanoate	1115-90-8	198338	HMDB0094649		227939	Pos Early
100002356	209	38296	141846	Lipid	Fatty Acid, Branched	1649	NAMED	YETXGSGCWODRAA-UHFFFAOYSA-N	OC(CCCCCCCCCCCCCCCC(C)C)=O	(16 or 17)-methylstearate (a19:0 or i19:0)	(16 or 17)-methylstearate (a19:0 or i19:0)	2724-59-6	2340933	HMDB0037397		3083779	Neg
100002945	209	38768	143701	Lipid	Fatty Acid, Branched	1643	NAMED	IIUXHTGBZYEGHI-UHFFFAOYSA-N	CC(CCCCCCCCCCCCCC(O)=O)C	(14 or 15)-methylpalmitate (a17:0 or i17:0)	(14 or 15)-methylpalmitate (a17:0 or i17:0)			HMDB0061859	C16995	8181,17903417	Neg
339	305	396	146390	Lipid	Fatty Acid, Dicarboxylate	1660	NAMED	JFCQEDHGNNZCLN-UHFFFAOYSA-N	OC(CCCC(O)=O)=O	glutarate (C5-DC)	glutarate (C5-DC)	110-94-1	3618533	HMDB0000661	C00489	743,4418048	Polar
2029	209	18362	124661	Lipid	Fatty Acid, Dicarboxylate	1680	NAMED	BDJRBEYXGGNYIS-UHFFFAOYSA-N	O=C(O)CCCCCCCC(O)=O	azelate (C9-DC)	azelate (C9-DC)	123-99-9	2179	HMDB0000784	C08261	2266	Neg
100000016	305	15730	145770	Lipid	Fatty Acid, Dicarboxylate	1677	NAMED	TYFQFVWCELRYAO-UHFFFAOYSA-N	OC(CCCCCCC(O)=O)=O	suberate (C8-DC)	suberate (C8-DC)	505-48-6	10025	HMDB0000893	C08278	10457	Polar
100000101	305	15704	147156	Lipid	Fatty Acid, Dicarboxylate	1674	NAMED	WLJVNTCWHIRURA-UHFFFAOYSA-N	OC(CCCCCC(O)=O)=O	pimelate (C7-DC)	pimelate (C7-DC)	111-16-0	376	HMDB0000857	C02656	385	Polar
100000707	305	20676	147767	Lipid	Fatty Acid, Dicarboxylate	1672	NAMED	VZCYOOQTPOCHFL-UHFFFAOYSA-N	O=C(C=CC(O)=O)O	maleate	maleate	110-16-7	392248	HMDB0000176	C01384	444266	Polar
100000863	305	21134	147544	Lipid	Fatty Acid, Dicarboxylate	1666	NAMED	WNLRTRBMVRJNCN-UHFFFAOYSA-N	OC(CCCCC(O)=O)=O	adipate (C6-DC)	adipate	124-04-9	191	HMDB0000448	C06104	196	Polar
100001102	209	32388	125800	Lipid	Fatty Acid, Dicarboxylate	1687	NAMED	TVIDDXQYHWJXFK-UHFFFAOYSA-N	OC(CCCCCCCCCCC(O)=O)=O	dodecanedioate (C12-DC)	dodecanedioate (C12)	693-23-2	12213	HMDB0000623	C02678	12736	Neg
100001153	305	31934	145806	Lipid	Fatty Acid, Dicarboxylate	1668	NAMED	OTTXIFWBPRRYOG-UHFFFAOYSA-N	O=C(O)C(O)CCCC(O)=O	2-hydroxyadipate	2-hydroxyadipate	18294-85-4	167943	HMDB0000321	C02360	193530	Polar
100001211	209	32398	125812	Lipid	Fatty Acid, Dicarboxylate	1682	NAMED	CXMXRPHRNRROMY-UHFFFAOYSA-N	OC(CCCCCCCCC(O)=O)=O	sebacate (C10-DC)	sebacate (C10-DC)	111-20-6	5004	HMDB0000792	C08277	5192	Neg
100001454	209	62915	220767	Lipid	Fatty Acid, Dicarboxylate	1688	NAMED	FYVQCLGZFXHEGL-UHFFFAOYSA-N	O=C(O)CC(O)CCCCCCCCC(O)=O	3-hydroxydodecanedioate*	3-hydroxydodecanedioate*	34574-69-1	13628081	HMDB0000413		16663321	Neg
100001613	209	35669	128271	Lipid	Fatty Acid, Dicarboxylate	1692	NAMED	HQHCYKULIHKCEB-UHFFFAOYSA-N	O=C(O)CCCCCCCCCCCCC(O)=O	tetradecanedioate (C14-DC)	tetradecanedioate (C14)	821-38-5	12630	HMDB0000872		13185	Neg
100001614	209	35678	128277	Lipid	Fatty Acid, Dicarboxylate	1696	NAMED	QQHJDPROMQRDLA-UHFFFAOYSA-N	O=C(O)CCCCCCCCCCCCCCC(O)=O	hexadecanedioate (C16-DC)	hexadecanedioate (C16)	505-54-4	10027	HMDB0000672	C19615	10459	Neg
100001617	209	42395	128311	Lipid	Fatty Acid, Dicarboxylate	1684	NAMED	LWBHHRRTOZQPDM-UHFFFAOYSA-N	O=C(O)CCCCCCCCCC(O)=O	undecanedioate (C11-DC)	undecanedioate (C11-DC)	1852-04-6	15037	HMDB0000888		15816	Neg
100001765	305	36749	146966	Lipid	Fatty Acid, Dicarboxylate	1670	NAMED	SYEOWUNSTUDKGM-UHFFFAOYSA-N	O=C(O)CC(C)CCC(O)=O	3-methyladipate	3-methyladipate	3058-01-3	11789	HMDB0000555		12292	Polar
100002070	400	52294	164322	Lipid	Fatty Acid, Dicarboxylate	1664	NAMED	HWXBTNAVRSUOJR-UHFFFAOYSA-N	O=C(O)CCC(O)C(O)=O	2-hydroxyglutarate	2-hydroxyglutarate	40951-21-1	42	HMDB0059655	C02630	43	Pos Early
100004251	305	42978	147238	Lipid	Fatty Acid, Dicarboxylate	1658	NAMED	OREAFAJWWJHCOT-UHFFFAOYSA-N	CC(C(O)=O)(C(O)=O)C	dimethylmalonic acid	dimethylmalonic acid	595-46-0	11195	HMDB0002001		11686	Polar
100004396	305	62069	218878	Lipid	Fatty Acid, Dicarboxylate	1669	NAMED	YVOMYDHIQVMMTA-UHFFFAOYSA-N	OC(CC(O)=O)CCC(O)=O	3-hydroxyadipate	3-hydroxyadipate		133894	HMDB0000345		151913	Polar
100010834	305	54676	180875	Lipid	Fatty Acid, Dicarboxylate	1663	NAMED	XJMMNTGIMDZPMU-UHFFFAOYSA-N	OC(CC(CC(O)=O)C)=O	3-methylglutarate/2-methylglutarate	3-methylglutarate/2-methylglutarate			HMDB0000422,HMDB0000752		12284,12046	Polar
100019975	209	61862	218579	Lipid	Fatty Acid, Dicarboxylate	1697	NAMED	IWTMSCUHCJHPPR-ACCUITESSA-N	O=C(O)CCCCCCCCCCCC/C=C/C(O)=O	hexadecenedioate (C16:1-DC)*	hexadecenedioate (C16:1-DC)*						Neg
100019978	209	61861	218578	Lipid	Fatty Acid, Dicarboxylate	1700	NAMED	YDPSQMGOAILWPE-FYWRMAATSA-N	O=C(O)CCCCCCCCCCCCCC/C=C/C(O)=O	octadecenedioate (C18:1-DC)	octadecenedioate (C18:1-DC)					9543674	Neg
100019981	305	61866	218583	Lipid	Fatty Acid, Dicarboxylate	1675	NAMED	OXQWBLJQOBXJPM-DUXPYHPUSA-N	OC(CCC/C=C/C(O)=O)=O	heptenedioate (C7:1-DC)*	heptenedioate (C7:1-DC)*						Polar
100019982	209	61860	218580	Lipid	Fatty Acid, Dicarboxylate	1701	NAMED	ZKQNWTGXRAIVGG-PXELCPQFSA-N	O=C(O)CCCCCCCCCCCC/C=C/C=C/C(O)=O	octadecadienedioate (C18:2-DC)*	octadecadienedioate (C18:2-DC)*						Neg
100020478	209	62276	219247	Lipid	Fatty Acid, Dicarboxylate	1690	NAMED	QHRHXXRXWDTFLI-HZJYTTRNSA-N	CCCCC/C=C\C/C=C\CC(O)=O	dodecadienoate (12:2)*	dodecadienoate (12:2)*					25480	Neg
100002284	305	62950	220825	Lipid	Fatty Acid, Dihydroxy	2034	NAMED	LOUGYXZSURQALL-GBXIJSLDSA-N	C[C@@H](O)[C@H](O)C(O)=O	2S,3R-dihydroxybutyrate	2S,3R-dihydroxybutyrate	5057-93-2	9139682	HMDB0002453		10964471	Polar
100002285	305	62951	220826	Lipid	Fatty Acid, Dihydroxy	2037	NAMED	UFYGCFHQAXXBCF-UHFFFAOYSA-N	OCCC(O)C(O)=O	2,4-dihydroxybutyrate	2,4-dihydroxybutyrate	1518-62-3	167259	HMDB0000360		192742	Polar
100002367	305	63109	221751	Lipid	Fatty Acid, Dihydroxy	2035	NAMED	LOUGYXZSURQALL-PWNYCUMCSA-N	OC([C@H](O)[C@H](O)C)=O	2R,3R-dihydroxybutyrate	2R,3R-dihydroxybutyrate	759-06-8	17215960	HMDB0000498		13120901	Polar
1239	209	17945	126830	Lipid	Fatty Acid, Monohydroxy	1972	NAMED	KIHBGTRZFAVZRV-QGZVFWFLSA-N	OC([C@H](O)CCCCCCCCCCCCCCCC)=O	2-hydroxystearate	2-hydroxystearate	629-22-1	62625	HMDB0062549	C03042,C03045	439887,439885,69417	Neg
100000743	209	22036	126061	Lipid	Fatty Acid, Monohydroxy	1961	NAMED	JKRDADVRIYVCCY-UHFFFAOYSA-N	O=C(C(CCCCCC)O)O	2-hydroxyoctanoate	2-hydroxyoctanoate	617-73-2	84994	HMDB0002264		94180,6995013,5312860	Neg
100000773	209	22001	126860	Lipid	Fatty Acid, Monohydroxy	1981	NAMED	NDPLAKGOSZHTPH-UHFFFAOYSA-N	OC(CC(O)=O)CCCCC	3-hydroxyoctanoate	3-hydroxyoctanoate	88930-08-9	24791	HMDB0001954	C20793	26613	Neg
100000882	209	21158	152464	Lipid	Fatty Acid, Monohydroxy	1987	NAMED	ATRNZOYKSNPPBF-UHFFFAOYSA-N	CCCCCCCCCCCC(O)CC(O)=O	3-hydroxymyristate	3-hydroxymyristate	3422-31-9	15252	HMDB0061656		16064	Neg
100000983	209	27503	127569	Lipid	Fatty Acid, Monohydroxy	1988	NAMED	CBWALJHXHCJYTE-UHFFFAOYSA-N	OC(CC(O)=O)CCCCCCCCCCCCC	3-hydroxypalmitate	3-hydroxypalmitate	928-17-6	266538	HMDB0010734		15569776	Neg
100001112	209	32457	151499	Lipid	Fatty Acid, Monohydroxy	1986	NAMED	MUCMKTPAZLSKTL-UHFFFAOYSA-N	OC(CC(CCCCCCCCC)O)=O	3-hydroxylaurate	3-hydroxylaurate	53941-38-1	85026	HMDB0000387		94216	Neg
100001507	305	34585	152174	Lipid	Fatty Acid, Monohydroxy	1958	NAMED	SJZRECIVHVDYJC-UHFFFAOYSA-N	OC(CCCO)=O	4-hydroxybutyrate (GHB)	4-hydroxybutyrate (GHB)	502-85-2	9984	HMDB0000710	C00989	10413	Polar
100001579	209	35675	128275	Lipid	Fatty Acid, Monohydroxy	1969	NAMED	JGHSBPIZNUXPLA-UHFFFAOYSA-N	O=C(O)C(O)CCCCCCCCCCCCCC	2-hydroxypalmitate	2-hydroxypalmitate	764-67-0	83805	HMDB0031057		12575964,92836,11065598	Neg
100002196	209	37752	145686	Lipid	Fatty Acid, Monohydroxy	2015	NAMED	HNICUWMFWZBIFP-IRQZEAMPSA-N	OC(CCCCCCC/C=C\C=C\[C@H](CCCCC)O)=O	13-HODE + 9-HODE	13-HODE + 9-HODE			HMDB0004670,HMDB0004667	C14767,C14762	5312830,5282945,1424,5282947,5282944	Neg
100002953	209	39609	141922	Lipid	Fatty Acid, Monohydroxy	2011	NAMED	UGAGPNKCDRTDHP-UHFFFAOYSA-N	OC(CCCCCCCCCCCCCCCO)=O	16-hydroxypalmitate	16-hydroxypalmitate	506-13-8	10034	HMDB0006294	C18218	10466	Neg
100004089	209	42489	144357	Lipid	Fatty Acid, Monohydroxy	1963	NAMED	GHPVDCPCKSNJDR-UHFFFAOYSA-N	OC(C(O)=O)CCCCCCCC	2-hydroxydecanoate	2-hydroxydecanoate	5393-81-7	20195	HMDB0094656		21488	Neg
100006367	209	53230	179135	Lipid	Fatty Acid, Monohydroxy	1980	NAMED	HPMGFDVTYHWBAG-UHFFFAOYSA-N	CCCC(O)CC(O)=O	3-hydroxyhexanoate	3-hydroxyhexanoate	10191-24-9	133518	HMDB0061652,HMDB0010718		151492	Neg
100008933	209	52938	166054	Lipid	Fatty Acid, Monohydroxy	1990	NAMED	POMQYTSPMKEQNB-UHFFFAOYSA-N	OC(CC(O)CCCCCCCCCCCCCCC)=O	3-hydroxystearate	3-hydroxystearate	45261-96-9	4446034	HMDB10737		5282907	Neg
100015637	209	57663	212725	Lipid	Fatty Acid, Monohydroxy	1975	NAMED	RPGJJWLCCOPDAZ-UHFFFAOYSA-N	CCCCCCCCCCCCCCCCCCCCC(O)C(O)=O	2-hydroxybehenate	2-hydroxybehenate		167899	HMDB0061660		193484	Neg
100019892	209	61700	218003	Lipid	Fatty Acid, Monohydroxy	1974	NAMED	CPLYLXYEVLGWFJ-UHFFFAOYSA-N	CCCCCCCCCCCCCCCCCCC(O)C(O)=O	2-hydroxyarachidate*	2-hydroxyarachidate*		4395406			5225199	Neg
100019893	209	61701	218005	Lipid	Fatty Acid, Monohydroxy	1992	NAMED	XXKHCFPQYSMGCI-UHFFFAOYSA-N	CCCCCCCCCCCCCCCCCC(O)CC(O)=O	3-hydroxyarachidate*	3-hydroxyarachidate*		4446045	HMDB0062566		5282918	Neg
1244	209	18330	124657	Cofactors and Vitamins	Folate Metabolism	4390	NAMED	ZNOVTXRBGFNYRX-UHFFFAOYSA-N	CN1C(C2=O)=C(NC(N)=N2)NCC1CNC3=CC=C(C(NC(C(O)=O)CCC(O)=O)=O)C=C3	5-methyltetrahydrofolate (5MeTHF)	5-methyltetrahydrofolate (5MeTHF)	68792-52-9,68703-91-3	143	HMDB0001396	C00440	3729	Neg
338	305	587	147098	Xenobiotics	Food Component/Plant	4806	NAMED	RGHNJXZEOKUKBD-SQOUGZDYSA-N	OC([C@H](O)[C@@H](O)[C@H](O)[C@H](O)CO)=O	gluconate	gluconate	527-07-1	10240	HMDB0000625	C00257	10690,3085666	Polar
100000295	209	15336	123251	Xenobiotics	Food Component/Plant	5075	NAMED	FEWJPZIEWOKRBE-JCYAYHJZSA-N	OC([C@H](O)[C@@H](O)C(O)=O)=O	tartarate	tartarate	87-69-4,6106-24-7	852	HMDB0000956,HMDB0062642	C00552,C02107,C00898	444305,875	Neg
100000409	305	15667	152132	Xenobiotics	Food Component/Plant	4781	NAMED	BITYXLXUCSKTJS-UHFFFAOYSA-N	OC(CC(O)=O)(C(C)C)C(O)=O	2-isopropylmalate	2-isopropylmalate	3237-44-3	76	HMDB0000402	C02504	77	Polar
100000442	305	18335	146498	Xenobiotics	Food Component/Plant	4906	NAMED	AAWZDTNXLSGCEK-WYWMIBKRSA-N	O[C@@]1([C@](O)(C[C@@](C(O)=O)(C[C@]1(O)[H])O)[H])[H]	quinate	quinate	77-95-2	10246715	HMDB0003072	C00296	6508	Polar
100000840	209	20693	143841	Xenobiotics	Food Component/Plant	5208	NAMED	ROBFUDYVXSDBQM-UHFFFAOYSA-N	O=C(C(O)C(O)=O)O	tartronate (hydroxymalonate)	tartronate (hydroxymalonate)	80-69-3	44	HMDB0035227	C02287	45	Neg
100000846	305	20699	146508	Xenobiotics	Food Component/Plant	4896	NAMED	UNXHWFMMPAWVPI-UHFFFAOYSA-N	OCC(O)C(CO)O	erythritol	erythritol	149-32-6	13835932	HMDB0002994	C00503	222285	Polar
100001086	209	31536	125774	Xenobiotics	Food Component/Plant	4969	NAMED	KSPQDMRTZZYQLM-UHFFFAOYSA-N	O=C(NCC(O)=O)C1=CC=CO1	N-(2-furoyl)glycine	N-(2-furoyl)glycine	5657-19-2,5657-19-2	20549	HMDB0000439		21863	Neg
100001219	209	32453	125842	Xenobiotics	Food Component/Plant	4872	NAMED	ZQSIJRDFPHDXIC-UHFFFAOYSA-N	OC1=CC2=C(C(C(C3=CC=C(O)C=C3)=CO2)=O)C=C1	daidzein	daidzein	486-66-8	4445025	HMDB0003312	C10208	5281708	Neg
100001221	209	32448	125838	Xenobiotics	Food Component/Plant	4691	NAMED	TZBJGXHYKVUXJN-UHFFFAOYSA-N	O=C1C(C(O)=C2)=C(C=C2O)OC=C1C(C=C3)=CC=C3O	genistein	genistein	446-72-0	4444448	HMDB0003217	C06563	5280961	Neg
100001296	400	34384	156088	Xenobiotics	Food Component/Plant	5065	NAMED	CMUNUTVVOOHQPW-LURJTMIESA-N	C[N+]1(C)[C@H]([C@@]([O-])=O)CCC1	stachydrine	stachydrine	4136-37-2	103115	HMDB0004827	C10172	115244	Pos Early
100001550	400	33009	155996	Xenobiotics	Food Component/Plant	4934	NAMED	XULZWQRXYTVUTE-ZETCQYMHSA-N	C[N+]1(C)[C@@H](CCCC1)[C@]([O-])=O	homostachydrine*	homostachydrine*	1195-94-4	390180	HMDB0033433	C08283	441447	Pos Early
100001630	400	42562	156924	Xenobiotics	Food Component/Plant	5215	NAMED	UEEJHVSXFDXPFK-UHFFFAOYSA-N	CN(C)CCO	2-dimethylaminoethanol	2-dimethylaminoethanol	108-01-0	13854944	HMDB0032231	C04308	7902	Pos Early
100001767	209	48428	155071	Xenobiotics	Food Component/Plant	5119	NAMED	VTYFITADLSVOAS-UHFFFAOYSA-N	NC(C(O)=O)CCCCN1C(C=O)=CC=C1CO	pyrraline	pyrraline	74509-14-1	19980286	HMDB0033143	C21013	14274616	Neg
100001819	209	37116	144840	Xenobiotics	Food Component/Plant	4650	NAMED	GMICVRNSOOSANN-UHFFFAOYSA-N	OC(C(O)=C(C1=CC=C(O)C=C1)O2)C3=C2C=C(O)C=C3O	dihydrokaempferol	dihydrokaempferol	480-20-6,5150-32-3		HMDB0030847	C00974	122850	Neg
100002153	400	38100	156425	Xenobiotics	Food Component/Plant	4800	NAMED	MUNWAHDYFVYIKH-RITPCOANSA-N	O[C@H]1C[N+](C)(C)[C@H]([C@@]([O-])=O)C1	betonicine	betonicine	515-25-3	144333	HMDB0029412	C08269	164642	Pos Early
100002154	400	37459	156384	Xenobiotics	Food Component/Plant	4894	NAMED	SSISHJJTAXXQAX-UHFFFAOYSA-N	S=C1NC(CC(C([O-])=O)[N+](C)(C)C)=CN1	ergothioneine	ergothioneine	58511-63-0	2297320	HMDB0003045	C05570	5351619	Pos Early
100002253	209	38637	141886	Xenobiotics	Food Component/Plant	4854	NAMED	YAADMLWHGMUGQL-VOTSOKGWSA-N	O=C(NCC(O)=O)/C=C/C1=CC=CC=C1	cinnamoylglycine	cinnamoylglycine	16534-24-0	618829	HMDB0011621		709625	Neg
100002417	305	38276	152194	Xenobiotics	Food Component/Plant	4773	NAMED	JTEYKUFKXGDTEU-UHFFFAOYSA-N	OC(C(O)C(C)(O)C)=O	2,3-dihydroxyisovalerate	2,3-dihydroxyisovalerate	1756-18-9	657	HMDB0012141	C04039	677	Polar
100003109	209	40479	143013	Xenobiotics	Food Component/Plant	4782	NAMED	ILGMGHZPXRDCCS-UHFFFAOYSA-N	O=C(NC1=C2C=CC=C1)C2CC(O)=O	2-oxindole-3-acetate	2-oxindole-3-acetate	2971-31-5	2338343	HMDB0035514		3080590	Neg
100003429	209	40478	143877	Xenobiotics	Food Component/Plant	4893	NAMED	UXOJWGSGKUYMIA-UHFFFAOYSA-N	OC1=CC(OC2)=C(C=C1)CC2C3=CC=C(OS(=O)(O)=O)C=C3	equol sulfate	equol sulfate		23936050				Neg
100003695	305	62864	220652	Xenobiotics	Food Component/Plant	4960	NAMED	RGHNJXZEOKUKBD-MBMOQRBOSA-N	O=C([C@H]([C@H]([C@@H]([C@@H](CO)O)O)O)O)O	mannonate*	mannonate*	642-99-9	2496757			3246006	Polar
100003895	209	41948	151109	Xenobiotics	Food Component/Plant	4892	NAMED	XDPLKWRSVXUQBN-WKXGUSGUSA-N	OC1=CC=C(C2CC3=C(C=C(C=C3)O[C@H]4[C@@H](O)[C@@H](O)[C@H](O)C(C(O)=O)O4)OC2)C=C1	equol glucuronide	equol glucuronide					46781484	Neg
100004059	400	62278	219251	Xenobiotics	Food Component/Plant	4932	NAMED	GPPYTCRVKHULJH-UHFFFAOYSA-N	C[N+](C)(C(C([O-])=O)CC1=CN=CN1)C	histidine betaine (hercynine)*	histidine betaine (hercynine)*	534-30-5	2340795	HMDB0029422		3083620	Pos Early
100004322	209	43266	143737	Xenobiotics	Food Component/Plant	5252	NAMED	VSTZVCJQGSLNLL-UHFFFAOYSA-N	NC1=CC=CC=C1OS(O)(=O)=O	2-aminophenol sulfate	2-aminophenol sulfate		158022	HMDB0061116		181670	Neg
100005389	209	47114	149387	Xenobiotics	Food Component/Plant	4902	NAMED	PZPATWACAAOHTJ-HWKANZROSA-N	COC1=C(OS(O)(=O)=O)C=CC(/C=C/C(O)=O)=C1	ferulic acid 4-sulfate	ferulic acid 4-sulfate	86321-29-1	4878542	HMDB0029200		6305574	Neg
100005864	209	46144	144231	Xenobiotics	Food Component/Plant	5092	NAMED	HOVAGTYPODGVJG-ZFYZTMLRSA-N	O[C@H]1[C@@H]([C@H]([C@H](O[C@@H]1CO)OC)O)O	methyl glucopyranoside (alpha + beta)	methyl glucopyranoside (alpha + beta)			HMDB0029965		445238,3036743,2108	Neg
100006106	209	48696	222424	Xenobiotics	Food Component/Plant	4630	NAMED	PVWYGTJERKKPRW-UHFFFAOYSA-N	O=C1C=COC(C)=C1OS(=O)(O)=O	maltol sulfate	maltol sulfate						Neg
100006120	209	48438	165701	Xenobiotics	Food Component/Plant	5129	NAMED	KHSGXBFYCSMNPA-UHFFFAOYSA-N	O=C(O)C(NC(C)=O)CCCCN1C(C=O)=CC=C1CO	N-acetylpyrraline	N-acetylpyrraline				C01227		Neg
100006362	209	48727	155109	Xenobiotics	Food Component/Plant	5130	NAMED	CQRHJEVIKOKQMO-UHFFFAOYSA-N	OC1=CC2=C(C=C1)C(C(C3=CC=C(C=C3)OS(=O)(O)=O)=CO2)=O	daidzein sulfate (1)	daidzein sulfate (1)					12114465	Neg
100006363	209	48728	155111	Xenobiotics	Food Component/Plant	5122	NAMED	CQRHJEVIKOKQMO-UHFFFAOYSA-N	OC1=CC2=C(C(C(C3=CC=C(OS(=O)(O)=O)C=C3)=CO2)=O)C=C1	daidzein sulfate (2)	daidzein sulfate (2)					12114465	Neg
100009337	209	53254	179173	Xenobiotics	Food Component/Plant	5205	NAMED	SNVAIAITQIIEMQ-DUXPYHPUSA-N	OS(OC1=CC=C(C=C1O)/C=C/C(O)=O)(=O)=O	caffeic acid sulfate	caffeic acid sulfate		30777608	HMDB0041708		21668705	Neg
100010912	209	54936	208340	Xenobiotics	Food Component/Plant	4903	NAMED	CLGNQAIRBLDHIN-HWKANZROSA-N	OC1=CC=C(C=C1OC)/C=C/C(NCC(O)=O)=O	ferulylglycine (1)	ferulylglycine (1)						Neg
100010913	209	54937	208342	Xenobiotics	Food Component/Plant	4904	NAMED	CLGNQAIRBLDHIN-HWKANZROSA-N	OC1=CC=C(/C=C/C(NCC(O)=O)=O)C=C1OC	ferulylglycine (2)	ferulylglycine (2)						Neg
100020206	209	62070	218879	Xenobiotics	Food Component/Plant	4873	NAMED	MMIBOZXVZLENRZ-ZFORQUDYSA-N	O=C1c2c(OC=C1c3ccc(O)cc3)cc(O[C@@H]4O[C@@H]([C@H]([C@@H]([C@H]4O)O)O)C(O)=O)cc2	daidzein 7-O-glucuronide	daidzein 7-O-glucuronide		9491321	HMDB41718		11316354	Neg
100020207	209	62061	218865	Xenobiotics	Food Component/Plant	4875	NAMED	DKEIWIJUHWVGRC-UHFFFAOYSA-N	O=C1C(C(O)=C2)=C(C=C2OS(=O)(O)=O)OC=C1C(C=C3)=CC=C3O	genistein sulfate*	genistein sulfate*						Neg
100020216	209	62063	218867	Xenobiotics	Food Component/Plant	4692	NAMED	JIVINIISUDEORF-UHFFFAOYSA-N	O=C1C(C(O)=C2)=C(C=C2OC3OC(C(O)=O)C(O)C(O)C3O)OC=C1C(C=C4)=CC=C4O	genistein glucuronide*	genistein glucuronide*						Neg
100020219	209	62863	220649	Xenobiotics	Food Component/Plant	4786	NAMED	OLNJUISKUQQNIM-UHFFFAOYSA-N	O=CC1=CNC2=CC=CC=C12	3-formylindole	3-formylindole	487-89-8	9838	HMDB29737	C08493	10256	Neg
100020272	209	62857	220633	Xenobiotics	Food Component/Plant	4881	NAMED	UMCDODPBPQMWQP-UHFFFAOYSA-N	COC1=C(OS(=O)(O)=O)C=CC(CCC(O)=O)=C1	dihydroferulic acid sulfate	dihydroferulic acid sulfate		162994	HMDB0041724		187489	Neg
100020377	209	64131	233912	Xenobiotics	Food Component/Plant	5226	NAMED	WYUFTYLVLQZQNH-JAJWTYFOSA-N	O[C@H]([C@H]1O)[C@@H]([C@@H](CO)O[C@H]1OCC)O	ethyl beta-glucopyranoside	ethyl beta-glucopyranoside		108559	HMDB0029968		121667	Neg
100020407	209	64041	233186	Xenobiotics	Food Component/Plant	4889	NAMED	CGSFDOCYHBJLFW-WMLDXEAASA-N	O=C([C@@]1(CC2=CC(OS(=O)(O)=O)=CC=C2)[H])OC[C@@]1(CC3=CC(O)=CC=C3)[H]	enterolactone sulfate	enterolactone sulfate			HMDB0240506,HMDB0240505			Neg
100020622	209	63857	223472	Xenobiotics	Food Component/Plant	5218	NAMED	IWRNHPTWPBSQSA-UHFFFAOYSA-N	OS(OC1=CC=C(C(OC)=O)C=C1OC)(=O)=O	methyl vanillate sulfate	methyl vanillate sulfate						Neg
100021011	209	63735	223268	Xenobiotics	Food Component/Plant	4925	NAMED	FXGSRMKCZRQRER-UHFFFAOYSA-N	OC1=C(OC)C=C(C2=C1)C(C(C3=CC=C(OC4OC(C(O)=O)C(O)C(O)C4O)C=C3)=CO2)=O	glycitein glucuronide (2)*	glycitein glucuronide (2)*						Neg
100021092	209	62887	220738	Xenobiotics	Food Component/Plant	4927	NAMED	WXAIESXRQLSDGI-UHFFFAOYSA-N	COC1=C(O)C=C2C(C(C(C3=CC=C(OS(O)(=O)=O)C=C3)=CO2)=O)=C1	glycitein sulfate (2)	glycitein sulfate (2)						Neg
100021140	400	63359	222427	Xenobiotics	Food Component/Plant	4750	NAMED	XDZHMFWKQXZAFO-UHFFFAOYSA-N	CC(CCC(OC(CC([O-])=O)C[N+](C)(C)C)=O)=O	levulinoylcarnitine	levulinoylcarnitine						Pos Early
100021194	400	63155	221896	Xenobiotics	Food Component/Plant	5211	NAMED	XYUPSBLFPTWJLC-UHFFFAOYSA-N	OC(C(C)N([H])CC(O)=O)=O	N-carboxymethylalanine	N-carboxymethylalanine	106327-05-3	2044984			440119	Pos Early
100021363	209	63853	223434	Xenobiotics	Food Component/Plant	5220	NAMED	LOODYTDRRBLQNH-UHFFFAOYSA-N	OC1=CC=C(C=C1OC)C(NCC(O)=O)=O	vanillic acid glycine	vanillic acid glycine		2340857	HMDB0060026		3083688	Neg
294	305	1469	146438	Carbohydrate	Fructose, Mannose and Galactose Metabolism	1354	NAMED	NBSCHQHZLSJFNQ-CGDLOXFJSA-N	OP(OC[C@@H]1OC(O)[C@H](O)[C@H](O)[C@@H]1O)(O)=O	mannose-6-phosphate	mannose 6-phosphate	104872-94-8,70442-25-0	19969422	HMDB0001078	C00275	439198	Polar
803	305	48153	152039	Carbohydrate	Fructose, Mannose and Galactose Metabolism	1353	NAMED	WQZGKKKJIJFFOK-DXQLJALPSA-N	O[C@@H]1C(CO)O[C@@H](O)[C@@H](O)[C@H]1O	mannose	mannose	3458-28-4	141983	HMDB0000169	C00159,C02209,C00936	82308,439680,185698,18950	Polar
878	305	48195	153126	Carbohydrate	Fructose, Mannose and Galactose Metabolism	1347	NAMED	RFSUNEUAIZKAJO-ARQDHWQXSA-N	OC[C@@]1(O)O[C@H](CO)[C@@H](O)[C@@H]1O	fructose	fructose	57-48-7	5764	HMDB0000660	C00095	2723872	Polar
100000300	305	15706	146894	Carbohydrate	Fructose, Mannose and Galactose Metabolism	1364	NAMED	HXXFSFRBOHSIMQ-FPRJBGLDSA-N	O[C@H]([C@H]1O)[C@H]([C@@H](CO)O[C@@H]1OP(O)(O)=O)O	galactose 1-phosphate	galactose 1-phosphate	19046-60-7		HMDB0000645	C00446	123912	Polar
100001026	305	27719	152158	Carbohydrate	Fructose, Mannose and Galactose Metabolism	1373	NAMED	RGHNJXZEOKUKBD-MGCNEYSASA-N	O[C@H]([C@H]([C@H]([C@@H](CO)O)O)O)C(O)=O	galactonate	galactonate	299-28-5	114198	HMDB0000565	C00880,C15930	12310779,128869	Polar
100001498	305	57615	212172	Carbohydrate	Fructose, Mannose and Galactose Metabolism	1365	NAMED	VFRROHXSMXFLSN-KCDKBNATSA-N	OP(OC[C@@H](O)[C@H](O)[C@H](O)[C@H](C=O)O)(O)=O	galactose 6-phosphate	galactose 6-phosphate	6665-00-5	2299195		C01113	439404,3034794	Polar
100001740	305	46142	146560	Carbohydrate	Fructose, Mannose and Galactose Metabolism	1352	NAMED	FBPFZTCFMRRESA-UHFFFAOYSA-N	OCC(O)C(O)C(O)C(O)CO	mannitol/sorbitol	mannitol/sorbitol		440	HMDB0000247,HMDB0000765	C00392,C00794	5780,6251	Polar
331	400	36738	156248	Peptide	Gamma-glutamyl Amino Acid	634	NAMED	OWQDWQKWSLFFFR-UHFFFAOYSA-N	O=C(O)C(N)CCC(NC(C(O)=O)CCC(O)=O)=O	gamma-glutamylglutamate	gamma-glutamylglutamate	1116-22-9	83831	HMDB0011737	C05282	92865	Pos Early
1102	209	2734	123231	Peptide	Gamma-glutamyl Amino Acid	646	NAMED	VVLXCWVSSLFQDS-QWRGUYRKSA-N	OC(C=C1)=CC=C1C[C@@H](C(O)=O)NC(CC[C@@H](C(O)=O)N)=O	gamma-glutamyltyrosine	gamma-glutamyltyrosine	7432-23-7	85142	HMDB0011741		94340	Neg
1140	400	2730	155470	Peptide	Gamma-glutamyl Amino Acid	635	NAMED	JBFYFLXEJFQWMU-WDSKDSINSA-N	O=C(N)CC[C@@H](C(O)=O)NC(CC[C@@H](C(O)=O)N)=O	gamma-glutamylglutamine	gamma-glutamylglutamine	10148-81-9	133013	HMDB0011738	C05283	150914	Pos Early
1235	400	18245	155638	Peptide	Gamma-glutamyl Amino Acid	637	NAMED	PXVCMZCJAUJLJP-YUMQZZPRSA-N	O=C(O)[C@@H](N)CCC(N[C@@H](CC1=CNC=N1)C(O)=O)=O	gamma-glutamylhistidine	gamma-glutamylhistidine	37460-15-4	5380197	HMDB0029151		7017195	Pos Early
1268	400	18369	155662	Peptide	Gamma-glutamyl Amino Acid	639	NAMED	MYFMARDICOWMQP-YUMQZZPRSA-N	CC(C)C[C@@H](C(O)=O)NC(CC[C@@H](C(O)=O)N)=O	gamma-glutamylleucine	gamma-glutamylleucine	2566-39-4	133115	HMDB0011171		151023	Pos Early
100000491	400	33422	156014	Peptide	Gamma-glutamyl Amino Acid	643	NAMED	XHHOHZPNYFQJKL-QWRGUYRKSA-N	O=C(O)[C@H](CC1=CC=CC=C1)NC(CC[C@@H](C(O)=O)N)=O	gamma-glutamylphenylalanine	gamma-glutamylphenylalanine	7432-24-8	99868	HMDB0000594		111299	Pos Early
100001126	400	43829	157051	Peptide	Gamma-glutamyl Amino Acid	647	NAMED	AQAKHZVPOOGUCK-XPUUQOCRSA-N	O=C(N[C@H]([C@@](O)=O)C(C)C)CC[C@@H]([C@](O)=O)N	gamma-glutamylvaline	gamma-glutamylvaline	2746-34-1		HMDB0011172		7015683	Pos Early
100001262	400	33934	156033	Peptide	Gamma-glutamyl Amino Acid	641	NAMED	JPKNLFVGUZRHOB-YUMQZZPRSA-N	N[C@H](C(O)=O)CCCCNC(CC[C@@H](C(O)=O)N)=O	gamma-glutamyl-epsilon-lysine	gamma-glutamyl-epsilon-lysine	17105-15-6	5378717	HMDB0003869		7015685	Pos Early
100001294	400	33949	156047	Peptide	Gamma-glutamyl Amino Acid	636	NAMED	ACIJGUBIMXQCMF-BYPYZUCNSA-N	O=C(O)[C@@H](N)CCC(NCC(O)=O)=O	gamma-glutamylglycine	gamma-glutamylglycine	1948-29-4	145071	HMDB0011667		100099	Pos Early
100001295	400	33947	156045	Peptide	Gamma-glutamyl Amino Acid	645	NAMED	CATMPQFFVNKDEY-AAEUAGOBSA-N	O=C(O)[C@@H](N)CCC(N[C@@H](CC1=CNC2=C1C=CC=C2)C(O)=O)=O	gamma-glutamyltryptophan	gamma-glutamyltryptophan	66471-20-3	2302065	HMDB0029160		3989307	Pos Early
100001313	400	44872	157084	Peptide	Gamma-glutamyl Amino Acid	642	NAMED	RQNSKRXMANOPQY-BQBZGAKWSA-N	O=C(O)[C@H](CCSC)NC(CC[C@@H](C(O)=O)N)=O	gamma-glutamylmethionine	gamma-glutamylmethionine	17663-87-5	5373147	HMDB0029155		7009567	Pos Early
100001314	400	33364	156009	Peptide	Gamma-glutamyl Amino Acid	644	NAMED	GWNXFCYUJXASDX-JUZNGCLZSA-N	CC(O)[C@@H](C(O)=O)NC(CC[C@@H](C(O)=O)N)=O	gamma-glutamylthreonine	gamma-glutamylthreonine	5652-48-2	21403107	HMDB0029159		76078708	Pos Early
100001485	400	34456	156123	Peptide	Gamma-glutamyl Amino Acid	638	NAMED	SNCKGJWJABDZHI-SIPWABPFSA-N	CCC(C)[C@@H](C(O)=O)NC(CC[C@@H](C(O)=O)N)=O	gamma-glutamylisoleucine*	gamma-glutamylisoleucine*		21403145	HMDB0011170		22885096	Pos Early
100001843	400	37063	156289	Peptide	Gamma-glutamyl Amino Acid	632	NAMED	WQXXXVRAFAKQJM-WHFBIAKZSA-N	C[C@H](NC(CC[C@H](N)C(O)=O)=O)C(O)=O	gamma-glutamylalanine	gamma-glutamylalanine	5875-41-2	389104	HMDB0029142	C03738	440103	Pos Early
100009231	400	54914	208424	Peptide	Gamma-glutamyl Amino Acid	648	NAMED	SQBNIUOYNOKDTI-WHFBIAKZSA-N	OC([C@H](CO)NC(CC[C@H](N)C(O)=O)=O)=O	gamma-glutamylserine	gamma-glutamylserine	5875-35-4	18691889	HMDB0029158		22844748	Pos Early
100010901	400	55015	208464	Peptide	Gamma-glutamyl Amino Acid	640	NAMED	LNLLNTMHVMIMOG-YUMQZZPRSA-N	O=C(N[C@@H](CCCCN)C(O)=O)CC[C@H](N)C(O)=O	gamma-glutamyl-alpha-lysine	gamma-glutamyl-alpha-lysine		58747			65254	Pos Early
35	400	42370	166164	Amino Acid	Glutamate Metabolism	62	NAMED	DWAKNKKXGALPNW-UHFFFAOYSA-N	OC(C1CCC=N1)=O	S-1-pyrroline-5-carboxylate	S-1-pyrroline-5-carboxylate	2906-39-0	10140206	HMDB0001301	C04322	11966181	Pos Early
561	400	57	155297	Amino Acid	Glutamate Metabolism	44	NAMED	WHUUTDBJXJRKMK-VKHMYHEASA-N	O=C(O)[C@@H](N)CCC(O)=O	glutamate	glutamate	56-86-0	591	HMDB0000148	C00025,C00217	33032	Pos Early
563	400	53	155293	Amino Acid	Glutamate Metabolism	45	NAMED	ZDXPYRJPNDTMRX-VKHMYHEASA-N	OC([C@@H](N)CCC(N)=O)=O	glutamine	glutamine	56-85-9	5746	HMDB0000641	C00064	5961	Pos Early
100000282	400	15720	155584	Amino Acid	Glutamate Metabolism	47	NAMED	RFMMMVDNIPUKGG-YFKPBYRVSA-N	O=C(O)CC[C@@H](C(O)=O)NC(C)=O	N-acetylglutamate	N-acetylglutamate	5817-08-3	1266066	HMDB0001138	C00624	70914	Pos Early
100001103	400	33487	156024	Amino Acid	Glutamate Metabolism	54	NAMED	ZGEYCCHDTIDZAE-UHFFFAOYSA-N	O=C(CCC(C(O)=O)N)OC	glutamate, gamma-methyl ester	glutamate, gamma-methyl ester	1499-55-4,1499-55-4	66546	HMDB0061715		68662	Pos Early
100001253	400	33943	156041	Amino Acid	Glutamate Metabolism	48	NAMED	KSMRODHGGIIXDV-YFKPBYRVSA-N	OC([C@H](CCC(N)=O)NC(C)=O)=O	N-acetylglutamine	N-acetylglutamine	2490-97-3	158492	HMDB0006029	C02716	182230	Pos Early
100002544	400	40499	156749	Amino Acid	Glutamate Metabolism	51	NAMED	HBDWQSHEVMSFGY-SCQFTWEKSA-N	OC(C(O)=O)C[C@@H](C(O)=O)N	4-hydroxyglutamate	4-hydroxyglutamate	2485-33-8	388936	HMDB0001344	C03079	439902	Pos Early
100002679	400	38754	156574	Amino Acid	Glutamate Metabolism	53	NAMED	UHBYWPGGCSDKFX-UHFFFAOYSA-N	OC(C(C(O)=O)CC(C(O)=O)N)=O	gamma-carboxyglutamate	gamma-carboxyglutamate	56271-99-9	37241	HMDB0041900		40772	Pos Early
100003152	400	39577	156583	Amino Acid	Glutamate Metabolism	59	NAMED	AOKCDAVWJLOAHG-UHFFFAOYSA-N	CNCCCC(O)=O	N-methyl-GABA	N-methyl-GABA	1119-48-8	63869		C15987	70703	Pos Early
100003260	400	40007	161438	Amino Acid	Glutamate Metabolism	58	NAMED	SRGQUICKDUQCKO-UHFFFAOYSA-N	O=C(CCCNCCC(O)=O)O	carboxyethyl-GABA	carboxyethyl-GABA	4386-03-2	2474	HMDB0002201		2572	Pos Early
100003271	209	54923	208316	Amino Acid	Glutamate Metabolism	56	NAMED	GAQNUGISBQJMKO-UHFFFAOYSA-N	OC(CC(C(NC(CCC(O)=O)C(O)=O)=O)(CC(O)=O)O)=O	beta-citrylglutamate	beta-citrylglutamate	73590-26-8	19992713		C20775	189741	Neg
278	400	35637	156206	Amino Acid	Glutathione Metabolism	576	NAMED	ZUKPVRWZDMRIEO-UHFFFAOYSA-N	NC(C(NCC(O)=O)=O)CS	cysteinylglycine	cysteinylglycine	19246-18-5	58762	HMDB0000078	C01419	439498	Pos Early
1021	209	1494	123209	Amino Acid	Glutathione Metabolism	579	NAMED	ODHCTXKNWHHXJC-VKHMYHEASA-N	O=C1CC[C@@H]([C@@](O)=O)N1	5-oxoproline	5-oxoproline	98-79-3	7127	HMDB0000267	C02237,C01879	439685,7405	Neg
100001311	209	34592	127575	Amino Acid	Glutathione Metabolism	584	NAMED	JCMUOFQHZLPHQP-UHFFFAOYSA-N	O=C(NC(CC)C(NCC(O)=O)=O)CCC(C(O)=O)N	ophthalmate	ophthalmate	495-27-2	7993181	HMDB0005765		7018721	Neg
100001437	400	35159	161190	Amino Acid	Glutathione Metabolism	573	NAMED	BNRXZEPOHPEEAS-UHFFFAOYSA-N	NC(C(O)=O)CCC(NC(CSSCC(N)C(O)=O)C(NCC(O)=O)=O)=O	cysteine-glutathione disulfide	cysteine-glutathione disulfide	13081-14-6	3455404	HMDB0000656	R00900	3080690	Pos Early
100002466	400	62103	218949	Amino Acid	Glutathione Metabolism	577	NAMED	ZHRLECIZINSPKL-AKGZTFGVSA-N	OC(CNC(C(N)CSSC[C@@H](C(O)=O)N)=O)=O	cysteinylglycine disulfide*	cysteinylglycine disulfide*	70555-24-7	17215992	HMDB0000709		22833544	Pos Early
100008928	305	52281	164309	Amino Acid	Glutathione Metabolism	582	NAMED	AFENDNXGAFYKQO-UHFFFAOYSA-N	CCC(O)C(O)=O	2-hydroxybutyrate/2-hydroxyisobutyrate	2-hydroxybutyrate/2-hydroxyisobutyrate			HMDB0000729,HMDB00008	C21297,C05984	440864,4277439	Polar
1254	209	15122	126021	Lipid	Glycerolipid Metabolism	2842	NAMED	PEDCQBHIVMGVHV-UHFFFAOYSA-N	OC(CO)CO	glycerol	glycerol	56-81-5	733	HMDB0000131	C00116	753	Neg
100000258	305	43847	146556	Lipid	Glycerolipid Metabolism	2843	NAMED	AWUCVROLDVIAJX-UHFFFAOYSA-N	O=P(O)(OCC(CO)O)O	glycerol 3-phosphate	glycerol 3-phosphate	29849-82-9	734	HMDB0000126	C0093	754	Polar
100001619	305	48857	160476	Lipid	Glycerolipid Metabolism	2848	NAMED	LLCSXHMJULHSJN-UHFFFAOYSA-N	OC(CO)COP(O)(OCC(CO)O)=O	glycerophosphoglycerol	glycerophosphoglycerol		388990	HMDB0240316	C03274	54575349	Polar
133	209	543	123173	Amino Acid	Glycine, Serine and Threonine Metabolism	15	NAMED	BZQFBWGGLXLEPQ-UHFFFAOYSA-N	NC(C(O)=O)COP(O)(O)=O	3-phosphoserine	3-phosphoserine	407-41-0	19969944	HMDB0001721,HMDB0000272	C01005,C02532	68841	Neg
340	400	58	160611	Amino Acid	Glycine, Serine and Threonine Metabolism	1	NAMED	DHMQDGOQFOQNFH-UHFFFAOYSA-N	NCC(O)=O	glycine	glycine	56-40-6	730	HMDB0000123	C00037	750	Pos Early
503	400	1648	155437	Amino Acid	Glycine, Serine and Threonine Metabolism	10	NAMED	MTCFGRXMJLQNBG-REOHCLBHSA-N	OC([C@@H](N)CO)=O	serine	serine	56-45-1	5736	HMDB0000187	C00065	5951	Pos Early
564	400	1284	155352	Amino Acid	Glycine, Serine and Threonine Metabolism	17	NAMED	AYFVYJQAPQTCCC-GBXIJSLDSA-N	N[C@H](C(O)=O)[C@H](O)C	threonine	threonine	72-19-5	6051	HMDB0000167	C00188	6288	Pos Early
799	400	3141	155487	Amino Acid	Glycine, Serine and Threonine Metabolism	7	NAMED	KWIUHFFTVRNATP-UHFFFAOYSA-N	O=C(C[N+](C)(C)C)[O-]	betaine	betaine	107-43-7	19951173,242	HMDB0000043	C00719	247	Pos Early
806	400	5086	155492	Amino Acid	Glycine, Serine and Threonine Metabolism	6	NAMED	FFDGPVCHZBVARC-UHFFFAOYSA-N	CN(C)CC(O)=O	dimethylglycine	dimethylglycine	1118-68-9	653	HMDB0000092	C03626	673	Pos Early
1023	400	1516	155390	Amino Acid	Glycine, Serine and Threonine Metabolism	5	NAMED	FSYKKLYZXJSNPZ-UHFFFAOYSA-N	CNCC(O)=O	sarcosine	sarcosine	107-97-1	1057	HMDB0000271	C00213	1088	Pos Early
1219	400	15499	155553	Amino Acid	Glycine, Serine and Threonine Metabolism	8	NAMED	ZITVQIBHULMKJS-UHFFFAOYSA-N	C[N+](C)(C)[CH-]C([H])=O	betaine aldehyde	betaine aldehyde	7758-31-8	244	HMDB0001252	C00576	249	Pos Early
100001006	400	27710	155837	Amino Acid	Glycine, Serine and Threonine Metabolism	2	NAMED	OKJIRPAQVSHGFK-UHFFFAOYSA-N	O=C(O)C(NC(C)=O)[H]	N-acetylglycine	N-acetylglycine	543-24-8	10507	HMDB0000532		10972	Pos Early
100001274	305	33939	147566	Amino Acid	Glycine, Serine and Threonine Metabolism	18	NAMED	PEDXUVCGOLSNLQ-UHFFFAOYSA-N	CC(O)C(C(O)=O)NC(C)=O	N-acetylthreonine	N-acetylthreonine	17093-74-2	3841173	HMDB0062557		152204	Polar
100001851	400	37076	156298	Amino Acid	Glycine, Serine and Threonine Metabolism	11	NAMED	JJIHLJJYMXLCOY-BYPYZUCNSA-N	OC[C@@H](C(O)=O)NC(C)=O	N-acetylserine	N-acetylserine	97-14-3	58744	HMDB0002931		65249	Pos Early
913	305	15586	146486	Carbohydrate	Glycogen Metabolism	1300	NAMED	GUBGYTABKSRVRQ-ASMJPISFSA-N	O[C@@H]1[C@H]([C@H](O[C@@H]([C@H]1O)CO)O[C@H]2[C@@H]([C@H]([C@H](O[C@@H]2CO)O)O)O)O	maltose	maltose	6363-53-7	388469	HMDB0000163	C00208	10991489	Polar
132	209	1414	124549	Carbohydrate	Glycolysis, Gluconeogenesis, and Pyruvate Metabolism	1237	NAMED	OSJPPGNTCRNQQC-UHFFFAOYSA-N	OC(C(O)=O)COP(O)(O)=O	3-phosphoglycerate	3-phosphoglycerate	80731-10-8	10669764	HMDB0000807	C00597	724	Neg
291	305	31260	147190	Carbohydrate	Glycolysis, Gluconeogenesis, and Pyruvate Metabolism	1224	NAMED	NBSCHQHZLSJFNQ-UHFFFAOYSA-N	OC1OC(C(C(C1O)O)O)COP(O)(O)=O	glucose 6-phosphate	glucose 6-phosphate	103192-55-8	19952394	HMDB0001401	C00092	5958	Polar
309	400	15522	155557	Carbohydrate	Glycolysis, Gluconeogenesis, and Pyruvate Metabolism	1232	NAMED	GNGACRATGGDKBX-UHFFFAOYSA-N	OCC(COP(O)(O)=O)=O	dihydroxyacetone phosphate (DHAP)	dihydroxyacetone phosphate (DHAP)	102783-56-2	3833110	HMDB0001473	C00111	668	Pos Early
463	209	597	124535	Carbohydrate	Glycolysis, Gluconeogenesis, and Pyruvate Metabolism	1238	NAMED	DTBNBXWJWCWCIK-UHFFFAOYSA-N	O=P(O)(OC(C(O)=O)=C)O	phosphoenolpyruvate (PEP)	phosphoenolpyruvate (PEP)	10526-80-4	980	HMDB0000263	C00074	1005	Neg
482	305	527	146396	Carbohydrate	Glycolysis, Gluconeogenesis, and Pyruvate Metabolism	1240	NAMED	JVTAAEKCZFNVCJ-UHFFFAOYSA-N	CC(O)C(O)=O	lactate	lactate	79-33-4	592	HMDB0000190	C00186	612	Polar
572	305	48152	151982	Carbohydrate	Glycolysis, Gluconeogenesis, and Pyruvate Metabolism	1223	NAMED	WQZGKKKJIJFFOK-DVKNGEFBSA-N	O[C@H]1O[C@H](CO)[C@@H](O)[C@H](O)[C@H]1O	glucose	glucose	50-99-7	71358	HMDB0000122	C00031	5793	Polar
823	305	48990	160586	Carbohydrate	Glycolysis, Gluconeogenesis, and Pyruvate Metabolism	1239	NAMED	LCTONWCANYUPML-UHFFFAOYSA-N	CC(C(O)=O)=O	pyruvate	pyruvate	127-17-3	96901	HMDB0000243	C00022	1060	Polar
1052	305	1572	146444	Carbohydrate	Glycolysis, Gluconeogenesis, and Pyruvate Metabolism	1243	NAMED	RBNPOMFGQQGHHO-UHFFFAOYSA-N	O=C(O)C(O)CO	glycerate	glycerate	600-19-1	732	HMDB0000139,HMDB0006372	C00258	439194,752	Polar
100000093	305	35629	145840	Carbohydrate	Glycolysis, Gluconeogenesis, and Pyruvate Metabolism	1236	NAMED	GXIURPTVHJPJLF-UHFFFAOYSA-N	OCC(OP(O)(O)=O)C(O)=O	2-phosphoglycerate	2-phosphoglycerate	70195-25-4	13766841	HMDB0000362	C00631	59	Polar
100000580	209	20675	123293	Carbohydrate	Glycolysis, Gluconeogenesis, and Pyruvate Metabolism	1220	NAMED	MPCAJMNYNOGXPB-SLPGGIOYSA-N	O[C@@H]1[C@@H](CO)OC[C@H](O)[C@H]1O	1,5-anhydroglucitol (1,5-AG)	1,5-anhydroglucitol (1,5-AG)	154-58-5		HMDB0002712	C07326	64960	Neg
100002180	209	46896	148134	Carbohydrate	Glycolysis, Gluconeogenesis, and Pyruvate Metabolism	1230	NAMED	RNBGYGVWRKECFJ-UHFFFAOYSA-N	[H]C1(C([H])(C([H])(OC1(COP(O)(O)=O)O)COP(O)(O)=O)O)O	fructose 1,6-diphosphate/glucose 1,6-diphosphate/myo-inositol diphosphates	Isobar: hexose diphosphates			HMDB0001058,HMDB0003514	C01231,C00354,C05378	3934,124383956,10404962,718,4453,90658350,445557,82400	Neg
100001880	305	52621	165361	Lipid	Glycosphingolipid Sulfates	3096	NAMED	ZZQWQNAZXFNSEP-YEWIENRVSA-N	OC(C([C@@H](O)[C@H]1CO)OS(=O)(O)=O)[C@@H](O1)OC[C@@]([H])([C@](O)(/C=C/CCCCCCCCCCCCC)[H])NC(CCCCCCCCCCCCC/C=C\CCCCCCCC)=O	3-sulfo-nervonoyl-galactosylceramide (d18:1/24:1)	3-sulfo-nervonoyl-galactosylceramide (d18:1/24:1)						Polar
100015926	305	57765	213917	Lipid	Glycosphingolipid Sulfates	3097	NAMED	CJGVDSGIQZDLDO-PHLJAKBWSA-N	CCCCCCCCCCCCC/C=C/[C@H]([C@H](CO[C@H]1[C@H](O)[C@@H](OS(O)(=O)=O)[C@@H](O)[C@@H](CO)O1)NC(CCCCCCCCCCCCCCC)=O)O	3-sulfo-palmitoyl-galactosylceramide (d18:1/16:0)	3-sulfo-palmitoyl-galactosylceramide (d18:1/16:0)		8072755			9897094	Polar
100021395	402	63195	221990	Lipid	Glycosyl PE	2486	NAMED	HFUNKICCJPUQPV-MLBMBLOZSA-N	CCCCCCCCCCCCCCCC(OC(COC(CCC/C=C\C/C=C\C/C=C\C/C=C\CCCCC)=O)COP(O)(OCCNC1C(O)C(O)C(O)C(CO)O1)=O)=O	1-palmitoyl-2-arachidonoyl-glycosyl-GPE (16:0/20:4)**	1-palmitoyl-2-arachidonoyl-glycosyl-GPE (16:0/20:4)**						Pos Late
100021404	402	63193	221988	Lipid	Glycosyl PE	2492	NAMED	UGZBKDFTJSICEH-DJTJSCMASA-N	O=C(CCCCCCCCCCCCCCCCC)OC(COC(CCC/C=C\C/C=C\C/C=C\C/C=C\CCCCC)=O)COP(O)(OCCNC1C(O)C(O)C(O)C(CO)O1)=O	1-stearoyl-2-arachidonoyl-glycosyl-GPE (18:0/20:4)**	1-stearoyl-2-arachidonoyl-glycosyl-GPE (18:0/20:4)**			HMDB0009003		46891781	Pos Late
100000096	400	15681	155572	Amino Acid	Guanidino and Acetamido Metabolism	563	NAMED	TUHVEAJXIMEOSA-UHFFFAOYSA-N	N=C(N)NCCCC(O)=O	4-guanidinobutanoate	4-guanidinobutanoate	463-003,463-00-3	486	HMDB0003464	C01035	500	Pos Early
100000715	400	48114	157704	Amino Acid	Guanidino and Acetamido Metabolism	562	NAMED	CHJJGSNFBQVOTG-UHFFFAOYSA-N	N=C(N)NC	1-methylguanidine	1-methylguanidine	22661-87-6	28576	HMDB0001522	C02294	10111	Pos Early
100001212	305	32446	152164	Amino Acid	Guanidino and Acetamido Metabolism	564	NAMED	VVHOUVWJCQOYGG-UHFFFAOYSA-N	N=C(N)NC(C(O)=O)CC(O)=O	guanidinosuccinate	guanidinosuccinate	6133-30-8	88329	HMDB0003157	C03139	439918	Polar
250	402	2137	158009	Cofactors and Vitamins	Hemoglobin and Porphyrin Metabolism	4412	NAMED	QBUVFDKTZJNUPP-YBRAVLHJSA-N	CC1=C(/C=C(N2)/C(C=C)=C(C)C2=O)NC(/C=C3C(CCC(O)=O)=C(C)C(/C=C(N4)\C(C)=C(C=C)C4=O)=N\3)=C1CCC(O)=O	biliverdin	biliverdin	55482-27-4,55482-27-4	10628548	HMDB0001008	C00500	5280353	Pos Late
1090	402	43807	159596	Cofactors and Vitamins	Hemoglobin and Porphyrin Metabolism	4409	NAMED	BPYKTIZUTYGOLE-KDUUSRDASA-N	CC(C(N\1)=O)=C(C=C)C1=C/C2=C(C)C(CCC(O)=O)=C(CC3=C(CCC(O)=O)C(C)=C(/C=C4NC(C(C=C)=C/4C)=O)N3)N2	bilirubin (Z,Z)	bilirubin	635-65-4	4444055	HMDB0000054	C00486	5280352	Pos Late
100001386	402	41754	159409	Cofactors and Vitamins	Hemoglobin and Porphyrin Metabolism	4408	NAMED	GGIDWJQWCUJYRY-UHFFFAOYSA-K	CC1=C(CCC(O)=O)C(/C=C(C(CCC([O-])=O)=C/2C)\[N-]C2=C/C3=N/C(C(C=C)=C3C)=C\4)=N/C1=C\C(N([Fe+2])C4=C5C)=C5C=C	heme	heme	14875-96-8		HMDB0003178	C00032	26945	Pos Late
100001882	402	52234	164199	Lipid	Hexosylceramides (HCER)	3059	NAMED	YMYQEDCYNANIPI-OQRGLTFYSA-N	OC1C(CO)OC(OC[C@H](NC(CCCCCCCCCCCCCCCCC)=O)[C@H](O)/C=C/CCCCCCCCCCCCC)C(O)C1O	glycosyl-N-stearoyl-sphingosine (d18:1/18:0)	glycosyl-N-stearoyl-sphingosine (d18:1/18:0)						Pos Late
100009272	402	53013	166346	Lipid	Hexosylceramides (HCER)	3058	NAMED	VJLLLMIZEJJZTE-NNTBDIJYSA-N	[H][C@](O)([C@@](NC(CCCCCCCCCCCCCCC)=O)(CO[C@@H]1O[C@H](CO)[C@@H](O)[C@H](O)[C@H]1O)[H])/C=C/CCCCCCCCCCCCC	glycosyl-N-palmitoyl-sphingosine (d18:1/16:0)	glycosyl-N-palmitoyl-sphingosine (d18:1/16:0)						Pos Late
100015625	402	57421	211074	Lipid	Hexosylceramides (HCER)	3069	NAMED	BZVOAOVDSULRAB-NUBHLNQHSA-N	[H][C@](NC(CCCCCCCCCCCCCCCCCCCCC)=O)(CO[C@H]1[C@H](O)[C@@H](O)[C@@H](O)[C@@H](CO)O1)[C@@](O)([H])/C=C/CCCCCCCC/C=C\CCC	glycosyl-N-behenoyl-sphingadienine (d18:2/22:0)*	glycosyl-N-behenoyl-sphingadienine (d18:2/22:0)*						Pos Late
100015745	402	57453	211107	Lipid	Hexosylceramides (HCER)	3083	NAMED	WYTRSDHGWSSQLK-PCKKJQKNSA-N	OC(/C=C/CCCCCCCC/C=C\CCC)C(COC1C(O)C(O)C(O)C(CO)O1)NC(CCCCCCCCCCCCC/C=C\CCCCCCCC)=O	glycosyl ceramide (d18:2/24:1, d18:1/24:2)*	glycosyl ceramide (d18:2/24:1, d18:1/24:2)*						Pos Late
100015882	402	57595	212143	Lipid	Hexosylceramides (HCER)	3079	NAMED	FXNTXJCUSRJUFN-QOSDPKFLSA-N	OCC(NC(CCCCCCCCCCCCCCCCCCC)=O)C(OC1OC(CO)C(O)C(O)C1O)/C=C/CCCCCCCCCCCCC	glycosyl ceramide (d18:1/20:0, d16:1/22:0)*	glycosyl ceramide (d18:1/20:0, d16:1/22:0)*						Pos Late
249	400	1768	155446	Amino Acid	Histidine Metabolism	84	NAMED	CQOVPNPJLQNMDC-ZETCQYMHSA-N	OC([C@H](CC1=CNC=N1)NC(CCN)=O)=O	carnosine	carnosine	305-84-0	388363	HMDB0000033	C00386	439224	Pos Early
354	400	1574	155412	Amino Acid	Histidine Metabolism	88	NAMED	NTYJJOPFIAHURM-UHFFFAOYSA-N	NCCC1=CNC=N1	histamine	histamine	51-45-6	753	HMDB0000870	C00388	774	Pos Early
355	209	59	123153	Amino Acid	Histidine Metabolism	70	NAMED	HNDVDQJCIGZPNO-UHFFFAOYSA-N	NC(C(O)=O)CC1=CN=CN1	histidine	histidine	5934-29-2	752	HMDB0000177	C00135	6274	Neg
100000042	209	15677	123265	Amino Acid	Histidine Metabolism	72	NAMED	JDHILDINMRGULE-LURJTMIESA-N	N[C@H](C(O)=O)CC1=CN=CN1C	3-methylhistidine	3-methylhistidine	368-16-1	58494	HMDB0000479	C01152	64969	Neg
100000044	400	15747	155593	Amino Acid	Histidine Metabolism	87	NAMED	MYYIAHXIVFADCU-QMMMGPOBSA-N	CN1C=NC=C1C[C@@H]([C@@](O)=O)NC(CCN)=O	anserine	anserine	10030-52-1	100482	HMDB0000194	C01262	112072	Pos Early
100000263	400	15716	155583	Amino Acid	Histidine Metabolism	83	NAMED	ACZFBYCNAVEFLC-UHFFFAOYSA-N	OC(C(O)=O)CC1=CN=CN1	imidazole lactate	imidazole lactate	14403-45-3	389128	HMDB0002320	C05568	793	Pos Early
100001051	209	30460	124693	Amino Acid	Histidine Metabolism	71	NAMED	BRMWTNUJHUMWMS-LURJTMIESA-N	N[C@H](C(O)=O)CC1=CN(C)C=N1	1-methylhistidine	1-methylhistidine	332-80-9	83153	HMDB0000001	C01152	92105	Neg
100001124	400	32493	161419	Amino Acid	Histidine Metabolism	102	NAMED	BXRMEWOQUXOLDH-LURJTMIESA-N	N[C@@H](CC1=CNC=N1)C(OC)=O	histidine methyl ester	histidine methyl ester	1499-46-3	83857			92893	Pos Early
100001204	400	43831	157053	Amino Acid	Histidine Metabolism	90	NAMED	FHQDWPCFSJMNCT-UHFFFAOYSA-N	CN1C=C(CCN)N=C1	1-methylhistamine	1-methylhistamine	501-75-7	3488	HMDB0000898	C05127	3614	Pos Early
100001207	400	32349	155910	Amino Acid	Histidine Metabolism	97	NAMED	PRJKNHOMHKJCEJ-UHFFFAOYSA-N	O=C(O)CC1=CNC=N1	4-imidazoleacetate	4-imidazoleacetate	645-65-8	86856	HMDB0002024	C02835	96215	Pos Early
100001208	400	32350	155911	Amino Acid	Histidine Metabolism	91	NAMED	ZHCKPJGJQOPTLB-UHFFFAOYSA-N	O=C(O)CC1=CN(C)C=N1	1-methyl-4-imidazoleacetate	1-methyl-4-imidazoleacetate	2625-49-2	68319	HMDB0002820	C05828	75810	Pos Early
100001293	400	33946	156044	Amino Acid	Histidine Metabolism	73	NAMED	KBOJOGQFRVVWBH-ZETCQYMHSA-N	OC([C@@H](NC(C)=O)CC1=CNC=N1)=O	N-acetylhistidine	N-acetylhistidine	39145-52-3	68142	HMDB0032055	C02997	75619	Pos Early
100001668	400	61868	218616	Amino Acid	Histidine Metabolism	96	NAMED	AHPWEWASPTZMEK-UHFFFAOYSA-N	OCC(O1)C(O)C(O)C1N2C=NC(CC(O)=O)=C2	1-ribosyl-imidazoleacetate*	1-ribosyl-imidazoleacetate*	29605-99-0	4292299	HMDB0002331	C05131	440569	Pos Early
100002204	400	43256	156988	Amino Acid	Histidine Metabolism	75	NAMED	FKTXRTPBUWLETL-UHFFFAOYSA-N	O=C(O)C(NC(C)=O)CC1=CN=CN1C	N-acetyl-3-methylhistidine*	N-acetyl-3-methylhistidine*	37841-04-6	19993498	HMDB0240341		193270	Pos Early
100002500	400	43493	157017	Amino Acid	Histidine Metabolism	81	NAMED	NRXIKWMTVXPVEF-BYPYZUCNSA-N	OC([C@@H](NC=N)CCC(O)=O)=O	formiminoglutamate	formiminoglutamate	816-90-0	388370	HMDB0000854	C00439	439233	Pos Early
100002514	305	40473	152212	Amino Acid	Histidine Metabolism	77	NAMED	VWFWNXQAMGDPGG-UHFFFAOYSA-N	O=C1NC(C(CCC(O)=O)N1)=O	hydantoin-5-propionate	hydantoin-5-propionate	5624-26-0	761	HMDB0001212	C05565	782	Polar
100002910	400	62946	220814	Amino Acid	Histidine Metabolism	92	NAMED	UJCGYTCAMOHYCG-UHFFFAOYSA-N	O=C(O)CC1=CN=CN1C	1-methyl-5-imidazoleacetate	1-methyl-5-imidazoleacetate	4200-48-0	4954265	HMDB04988		6451814	Pos Early
100003434	400	40730	156802	Amino Acid	Histidine Metabolism	80	NAMED	ZCKYOWGFRHAZIQ-UHFFFAOYSA-N	OC(CCC1=CN=CN1)=O	imidazole propionate	imidazole propionate	1074-59-5	63798	HMDB0002271		70630	Pos Early
100004299	400	43255	156987	Amino Acid	Histidine Metabolism	76	NAMED	GVRCKHXHWSYDEF-UHFFFAOYSA-N	OC(C(CC1=CN(C)C=N1)NC(C)=O)=O	N-acetyl-1-methylhistidine*	N-acetyl-1-methylhistidine*			HMDB0240340		53859791	Pos Early
100006123	400	48679	157822	Amino Acid	Histidine Metabolism	101	NAMED	XJWPISBUKWZALE-UHFFFAOYSA-N	O=C(C)NCCC1=CNC=N1	N-acetylhistamine	N-acetylhistamine	673-49-4	62805	HMDB0013253	C05135	69602	Pos Early
363	305	1124	145716	Lipid	Inositol Metabolism	2202	NAMED	CDAISMWEOUEBRE-GPIVLXJGSA-N	O[C@@H]1[C@@H](O)[C@H](O)[C@H](O)[C@H](O)[C@H]1O	myo-inositol	myo-inositol	87-89-8	10239179	HMDB0000211	C00137	892	Polar
370	305	43849	149790	Lipid	Inositol Metabolism	2211	NAMED	INAPMGSXUVUWAF-PTQMNWPWSA-N	O[C@@H]1[C@H]([C@@H]([C@H]([C@H]([C@H]1O)O)OP(O)(O)=O)O)O	inositol 1-phosphate (I1P)	inositol 1-phosphate (I1P)	106032-59-1,573-35-3	17215924	HMDB0000213	C01177	440194	Polar
100001859	305	37112	145854	Lipid	Inositol Metabolism	2203	NAMED	CDAISMWEOUEBRE-LKPKBOIGSA-N	O[C@@H]1[C@@H](O)[C@H](O)[C@@H](O)[C@@H](O)[C@@H]1O	chiro-inositol	chiro-inositol	643-12-9	10254647	HMDB0240209	C19891		Polar
254	305	542	145710	Lipid	Ketone Bodies	1939	NAMED	WHBMMWSBFZVSSR-UHFFFAOYSA-N	CC(O)CC(O)=O	3-hydroxybutyrate (BHBA)	3-hydroxybutyrate (BHBA)	625-72-9	428	HMDB0000442,HMDB0000357,HMDB0000011	C03197,C01089	94318,441,92135	Polar
100009030	402	53010	166340	Lipid	Lactosylceramides (LCER)	3088	NAMED	HLIJNIKSBCIDGO-QKLMXXKVSA-N	O=C(CCCCCCCCCCCCCCC)N[C@@]([C@]([H])(O)/C=C/CCCCCCCCCCCCC)([H])CO[C@H](O1)[C@H](O)[C@@H](O)[C@@H]([C@H]1CO)O[C@H](O2)[C@H](O)[C@@H](O)[C@H]([C@H]2CO)O	lactosyl-N-palmitoyl-sphingosine (d18:1/16:0)	lactosyl-N-palmitoyl-sphingosine (d18:1/16:0)	4201-62-1		HMDB0006750		53477895	Pos Late
100015743	402	57599	212150	Lipid	Lactosylceramides (LCER)	3093	NAMED	GFLALRAHQSKCRO-KSIDMCGQSA-N	OC(/C=C/CCCCCCCC/C=C\CCC)C(COC1C(O)C(O)C(OC2OC(CO)C(O)C(O)C2O)C(CO)O1)NC(CCCCCCCCCCCCCCCCCCCCCCC)=O	lactosyl-N-lignoceroyl-sphingadienine (d18:2/24:0)*	lactosyl-N-lignoceroyl-sphingadienine (d18:2/24:0)*						Pos Late
111	305	1549	147711	Amino Acid	Leucine, Isoleucine and Valine Metabolism	428	NAMED	DBXBTMSZEOQQDU-UHFFFAOYSA-N	CC(C(O)=O)CO	3-hydroxyisobutyrate	3-hydroxyisobutyrate	2068-83-9	10140307	HMDB0000023,HMDB0000336	C01188,C06001	11966314	Polar
376	400	1125	155350	Amino Acid	Leucine, Isoleucine and Valine Metabolism	385	NAMED	AGPKZVBTJJNPAG-UHFFFAOYSA-N	NC(C(O)=O)C(C)CC	isoleucine	isoleucine	73-32-5	769	HMDB0000172	C06418,C00407,C16424	6306	Pos Early
397	400	60	155300	Amino Acid	Leucine, Isoleucine and Valine Metabolism	332	NAMED	ROHFNLRQFUQHCH-YFKPBYRVSA-N	O=C([C@H](CC(C)C)N)O	leucine	leucine	61-90-5		HMDB0000687	C00123	6106	Pos Early
566	400	1649	155438	Amino Acid	Leucine, Isoleucine and Valine Metabolism	416	NAMED	KZSNJWFQEVHDMF-BYPYZUCNSA-N	N[C@H](C(O)=O)C(C)C	valine	valine	72-18-4	6050	HMDB0000883	C00183	6287	Pos Early
1082	209	1587	126818	Amino Acid	Leucine, Isoleucine and Valine Metabolism	336	NAMED	WXNXCEHXYPACJF-ZETCQYMHSA-N	O=C(O)[C@H](CC(C)C)NC(C)=O	N-acetylleucine	N-acetylleucine	1188-21-2	64075	HMDB0011756	C02710	70912	Neg
1084	209	1591	124807	Amino Acid	Leucine, Isoleucine and Valine Metabolism	417	NAMED	IHYJTAOFMMMOPX-LURJTMIESA-N	O=C(O)[C@@H](NC(C)=O)C(C)C	N-acetylvaline	N-acetylvaline	96-81-1	60154	HMDB0011757		66789	Neg
1161	400	1598	155427	Amino Acid	Leucine, Isoleucine and Valine Metabolism	402	NAMED	WRUSVQOKJIDBLP-HWKANZROSA-N	O=C(O)CNC(/C(C)=C/C)=O	tigloylglycine	tigloylglycine	35842-45-6	4945715	HMDB0000959		6441567	Pos Early
1442	305	12129	147727	Amino Acid	Leucine, Isoleucine and Valine Metabolism	363	NAMED	AXFYFNCPONWUHW-UHFFFAOYSA-N	CC(C)(O)CC(O)=O	beta-hydroxyisovalerate	beta-hydroxyisovalerate	625-08-1	62571	HMDB0000754		69362	Polar
2051	305	15745	146490	Amino Acid	Leucine, Isoleucine and Valine Metabolism	410	NAMED	WXUAQHNMJWJLTG-UHFFFAOYSA-N	CC(C(O)=O)CC(O)=O	methylsuccinate	methylsuccinate	498-21-5	9922	HMDB0001844		10349	Polar
2054	305	15765	147158	Amino Acid	Leucine, Isoleucine and Valine Metabolism	407	NAMED	UKFXDFUAPNAMPJ-UHFFFAOYSA-N	CCC(C(O)=O)C(O)=O	ethylmalonate	ethylmalonate	601-75-2	11263	HMDB0000622		11756	Polar
100000936	305	44526	147248	Amino Acid	Leucine, Isoleucine and Valine Metabolism	423	NAMED	QHKABHOOEWYVLI-UHFFFAOYSA-N	OC(C(C(C)C)=O)=O	3-methyl-2-oxobutyrate	3-methyl-2-oxobutyrate	3715-29-5	48	HMDB0000019	C00141	49	Polar
100001055	400	33441	156017	Amino Acid	Leucine, Isoleucine and Valine Metabolism	426	NAMED	LRCNOZRCYBNMEP-VIFPVBQESA-N	CC(C)C(O[C@@H](CC([O-])=O)C[N+](C)(C)C)=O	isobutyrylcarnitine (C4)	isobutyrylcarnitine (C4)	25518-49-4		HMDB0000736		168379	Pos Early
100001149	400	31940	155885	Amino Acid	Leucine, Isoleucine and Valine Metabolism	361	NAMED	PFWQSHXPNKRLIV-UHFFFAOYSA-N	O=C(O)CNC(/C=C(C)/C)=O	3-methylcrotonylglycine	3-methylcrotonylglycine	33008-07-0	148224	HMDB0000459	C20828	169485	Pos Early
100001155	209	31928	125790	Amino Acid	Leucine, Isoleucine and Valine Metabolism	399	NAMED	HOACIBQKYRHBOW-UHFFFAOYSA-N	O=C(O)CNC(C(C)CC)=O	2-methylbutyrylglycine	2-methylbutyrylglycine (C5)	52320-67-9	168243	HMDB0000339		193872	Neg
100001170	305	32397	146534	Amino Acid	Leucine, Isoleucine and Valine Metabolism	405	NAMED	ZMZQVAUJTDKQGE-UHFFFAOYSA-N	O=C(O)C(CC)CO	3-hydroxy-2-ethylpropionate	3-hydroxy-2-ethylpropionate	4374-62-3	164207	HMDB0000396		188979	Polar
100001276	209	33967	126125	Amino Acid	Leucine, Isoleucine and Valine Metabolism	387	NAMED	JDTWZSUNGHMMJM-MSZQBOFLSA-N	CC(N[C@H](C(O)=O)C(C)CC)=O	N-acetylisoleucine	N-acetylisoleucine	3077-46-1	2081100	HMDB0061684		306109	Neg
100001300	305	46537	146562	Amino Acid	Leucine, Isoleucine and Valine Metabolism	424	NAMED	NGEWQZIDQIYUNV-UHFFFAOYSA-N	OC(C(O)=O)C(C)C	alpha-hydroxyisovalerate	alpha-hydroxyisovalerate	600-37-3	90190	HMDB0000407		99823	Polar
100001452	209	35107	126956	Amino Acid	Leucine, Isoleucine and Valine Metabolism	353	NAMED	ZRQXMKMBBMNNQC-UHFFFAOYSA-N	O=C(O)CNC(CC(C)C)=O	isovalerylglycine	isovalerylglycine	16284-60-9	475516	HMDB00678		546304	Neg
100001509	400	45095	157090	Amino Acid	Leucine, Isoleucine and Valine Metabolism	397	NAMED	IHCPDBBYTYJYIL-UHFFFAOYSA-N	CCC(C)C(OC(CC([O-])=O)C[N+](C)(C)C)=O	2-methylbutyrylcarnitine (C5)	2-methylbutyrylcarnitine (C5)	31023-25-3	4932320	HMDB0000378		6426901	Pos Early
100001541	209	36746	128281	Amino Acid	Leucine, Isoleucine and Valine Metabolism	395	NAMED	RILPIWOPNGRASR-UHFFFAOYSA-N	O=C(C(C(CC)C)O)O	2-hydroxy-3-methylvalerate	2-hydroxy-3-methylvalerate	488-15-3	144317	HMDB0000317		164623	Neg
100001594	400	35433	156184	Amino Acid	Leucine, Isoleucine and Valine Metabolism	364	NAMED	IGLHHSKNBDXCEY-UHFFFAOYSA-N	[O-]C(CC(C[N+](C)(C)C)OC(CC(O)(C)C)=O)=O	beta-hydroxyisovaleroylcarnitine	beta-hydroxyisovaleroylcarnitine	99159-87-2	21403176				Pos Early
100001597	400	35428	156182	Amino Acid	Leucine, Isoleucine and Valine Metabolism	400	NAMED	WURBQCVBQNMUQT-RMKNXTFCSA-N	[O-]C(CC(C[N+](C)(C)C)OC(/C(C)=C/C)=O)=O	tiglylcarnitine (C5:1-DC)	tiglyl carnitine (C5)	64191-86-2	17216200	HMDB0002366		22833596	Pos Early
100002458	305	57747	213342	Amino Acid	Leucine, Isoleucine and Valine Metabolism	367	NAMED	WKRBKYFIJPGYQC-DUXPYHPUSA-N	OC(C/C(C)=C/C(O)=O)=O	3-methylglutaconate	3-methylglutaconate	5746-90-7	1267861	HMDB0000522		1551553	Polar
100010869	305	57547	211434	Amino Acid	Leucine, Isoleucine and Valine Metabolism	429	NAMED	AOWPAWLEXIYETE-UHFFFAOYSA-N	OC(C)(C(O)=O)C(C)O	2,3-dihydroxy-2-methylbutyrate	2,3-dihydroxy-2-methylbutyrate	14868-24-7	266858	HMDB0029576		301941	Polar
100015648	209	57383	210921	Amino Acid	Leucine, Isoleucine and Valine Metabolism	406	NAMED	CRFNGMNYKDXRTN-CITAKDKDSA-N	CCCC(SCCN([H])C(CCN([H])C([C@@](C(COP(O)(OP(O)(OC[C@@H](O[C@H]([C@@H]1O)N2C3=C(N=C2)C(N)=NC=N3)[C@H]1OP(O)(O)=O)=O)=O)(C)C)(O)[H])=O)=O)=O	butyryl/isobutyryl CoA	butyryl/isobutyryl CoA			HMDB0001088	C00136	265,122283	Neg
452	209	33447	126083	Lipid	Long Chain Monounsaturated Fatty Acid	1530	NAMED	SECPZKHBENQXJG-FPLPWBNLSA-N	CCCCCC\C=C/CCCCCCCC(O)=O	palmitoleate (16:1n7)	palmitoleate (16:1n7)	373-49-9	393216	HMDB0003229	C08362	445638	Neg
1087	209	1552	125983	Lipid	Long Chain Monounsaturated Fatty Acid	1548	NAMED	DPUOLQHDNGRHBS-KTKRTIGZSA-N	OC(CCCCCCCCCCC\C=C/CCCCCCCC)=O	erucate (22:1n9)	erucate (22:1n9)	112-86-7	7924	HMDB0002068	C08316	8216,5281116	Neg
100001198	209	32418	125828	Lipid	Long Chain Monounsaturated Fatty Acid	1527	NAMED	YWWVWXASSLXJHU-WAYWQWQTSA-N	O=C(CCCCCCC/C=C\CCCC)O	myristoleate (14:1n5)	myristoleate (14:1n5)	544-64-9	4444564	HMDB0002000	C08322	5281119	Neg
100001277	209	33972	126131	Lipid	Long Chain Monounsaturated Fatty Acid	1541	NAMED	BBOWBNGUEWHNQZ-KTKRTIGZSA-N	O=C(O)CCCCCCCC/C=C\CCCCCCCC	10-nonadecenoate (19:1n9)	10-nonadecenoate (19:1n9)	73033-09-7	4471938	HMDB0013622		5312513	Neg
100001278	209	33971	126129	Lipid	Long Chain Monounsaturated Fatty Acid	1532	NAMED	GDTXICBNEOEPAZ-FPLPWBNLSA-N	O=C(O)CCCCCCCC/C=C\CCCCCC	10-heptadecenoate (17:1n7)	10-heptadecenoate (17:1n7)	29743-97-3	4471860	HMDB0060038		5312435	Neg
100001335	209	33587	143715	Lipid	Long Chain Monounsaturated Fatty Acid	1544	NAMED	BITHHVVYSMSWAG-KTKRTIGZSA-N	O=C(O)CCCCCCCCC/C=C\CCCCCCCC	eicosenoate (20:1)	eicosenoate (20:1n9 or 1n11)		4445895	HMDB0002231,HMDB0062436	C16526	5282768,5282769,94159	Neg
100008930	209	52285	164313	Lipid	Long Chain Monounsaturated Fatty Acid	1534	NAMED	ZQPPMHVWECSIRJ-KTKRTIGZSA-N	OC(CCCCCCC/C=C\CCCCCCCC)=O	oleate/vaccenate (18:1)	oleate/vaccenate (18:1)			HMDB0003231,HMDB0000573,HMDB0240219,HMDB0000207	C21944,C08367,C01712,C00712	5282761,637517,5281127,445639	Neg
180	209	1105	125969	Lipid	Long Chain Polyunsaturated Fatty Acid (n3 and n6)	1568	NAMED	OYHQOLUKZRVURQ-HZJYTTRNSA-N	OC(CCCCCCC/C=C\C/C=C\CCCCC)=O	linoleate (18:2n6)	linoleate (18:2n6)	60-33-3	4444105	HMDB0006270,HMDB0000673	C01595	5280450	Neg
229	209	1110	125971	Lipid	Long Chain Polyunsaturated Fatty Acid (n3 and n6)	1574	NAMED	YZXBAPSDXZZRGB-DOFZRALJSA-N	CCCCC/C=C\C/C=C\C/C=C\C/C=C\CCCC(O)=O	arachidonate (20:4n6)	arachidonate (20:4n6)	506-32-1	392692	HMDB0001043	C00219	444899	Neg
1231	209	17805	126039	Lipid	Long Chain Polyunsaturated Fatty Acid (n3 and n6)	1571	NAMED	XSXIVVZCUAHUJO-HZJYTTRNSA-N	O=C(O)CCCCCCCCC/C=C\C/C=C\CCCCC	dihomo-linoleate (20:2n6)	dihomolinoleate (20:2n6)	2091-39-6	4944228	HMDB0005060	C16525	6439848	Neg
2050	209	18467	126840	Lipid	Long Chain Polyunsaturated Fatty Acid (n3 and n6)	1561	NAMED	JAZBEHYOTPTENJ-JLNKQSITSA-N	O=C(O)CCC\C=C/C/C=C\C/C=C\C/C=C\C/C=C\CC	eicosapentaenoate (EPA; 20:5n3)	eicosapentaenoate (EPA; 20:5n3)	10-2005-9,10417-94-4	393682	HMDB0001999	C06428	446284	Neg
100000665	209	44675	126139	Lipid	Long Chain Polyunsaturated Fatty Acid (n3 and n6)	1564	NAMED	MBMBGCFOFBJSGT-KUBAVDMBSA-N	CC\C=C/C\C=C/C\C=C/C/C=C\C/C=C\C/C=C\CCC(O)=O	docosahexaenoate (DHA; 22:6n3)	docosahexaenoate (DHA; 22:6n3)	6217-54-5	393183	HMDB0002183	C06429	445580	Neg
100001181	209	32504	125862	Lipid	Long Chain Polyunsaturated Fatty Acid (n3 and n6)	1563	NAMED	YUFFSWGQGVEMMI-JLNKQSITSA-N	O=C(O)CCCCC/C=C\C/C=C\C/C=C\C/C=C\C/C=C\CC	docosapentaenoate (n3 DPA; 22:5n3)	docosapentaenoate (DPA; 22:5n3)	2234-74-4		HMDB0006528,HMDB0001976	C16513	6441454	Neg
100001182	209	32415	125824	Lipid	Long Chain Polyunsaturated Fatty Acid (n3 and n6)	1578	NAMED	HVGRZDASOHMCSK-AVQMFFATSA-N	CCCCC/C=C/C/C=C/CCCCCCCCCCCC(O)=O	docosadienoate (22:2n6)	docosadienoate (22:2n6)	7370-49-2	4445934	HMDB0061714	C16533	5282807	Neg
100001193	209	32980	125866	Lipid	Long Chain Polyunsaturated Fatty Acid (n3 and n6)	1576	NAMED	TWSWSIQAPQLDBP-CGRWFSSPSA-N	O=C(CCCCC/C=C/C/C=C/C/C=C/C/C=C/CCCCC)O	adrenate (22:4n6)	adrenate (22:4n6)	2091-25-0	4445971	HMDB0002226	C16527	5282844,5497181	Neg
100001229	209	33969	126890	Lipid	Long Chain Polyunsaturated Fatty Acid (n3 and n6)	1558	NAMED	JIWBIWFOSCKQMA-LTKCOYKYSA-N	CC\C=C/C\C=C/C\C=C/C\C=C/CCCCC(O)=O	stearidonate (18:4n3)	stearidonate (18:4n3)	111174-40-4	4471933	HMDB0006547	C16300	5312508	Neg
100001337	209	34035	143703	Lipid	Long Chain Polyunsaturated Fatty Acid (n3 and n6)	1570	NAMED	DTOSIQBPPRVQHS-PDBXOOCHSA-N	O=C(O)CCCCCCC/C=C\C/C=C\C/C=C\CC	linolenate [alpha or gamma; (18:3n3 or 6)]	linolenate (18:3n3 or 3n6)		4444437	HMDB0003073,HMDB0001388	C06426,C06427	5280933,5280934	Neg
100001580	209	37478	127695	Lipid	Long Chain Polyunsaturated Fatty Acid (n3 and n6)	1577	NAMED	AVKOENOBFIYBSA-WMPRHZDHSA-N	OC(CC/C=C\C/C=C\C/C=C\C/C=C\C/C=C\CCCCC)=O	docosapentaenoate (n6 DPA; 22:5n6)	docosapentaenoate (n6 DPA; 22:5n6)	25182-74-5	4945614	HMDB0001976	C16513	6441454	Neg
100001739	209	35718	143707	Lipid	Long Chain Polyunsaturated Fatty Acid (n3 and n6)	1573	NAMED	AHANXAKGNAKFSK-PDBXOOCHSA-N	CC\C=C/C\C=C/C\C=C/CCCCCCCCCC(O)=O	dihomo-linolenate (20:3n3 or n6)	dihomolinolenate (20:3n3 or 3n6)	17046-59-2	4471954	HMDB0002925	C03242	5280581	Neg
100009394	209	57652	212703	Lipid	Long Chain Polyunsaturated Fatty Acid (n3 and n6)	1567	NAMED	WPJGPAAPSBVXNU-HZJYTTRNSA-N	CCCCC/C=C\C/C=C\CCCCCC(O)=O	hexadecadienoate (16:2n6)	hexadecadienoate (16:2n6)	28290-73-5	13628094	HMDB0000477		13932172	Neg
100015785	209	57810	213739	Lipid	Long Chain Polyunsaturated Fatty Acid (n3 and n6)	1566	NAMED	YHGJECVSSKXFCJ-KUBAVDMBSA-N	OC(CCCC/C=C\C/C=C\C/C=C\C/C=C\C/C=C\C/C=C\CC)=O	nisinate (24:6n3)	nisinate (24:6n3)	68378-49-4	9967286	HMDB0013025		11792612	Neg
100020343	209	62850	220619	Lipid	Long Chain Polyunsaturated Fatty Acid (n3 and n6)	1551	NAMED	HXHZGHRLVRFQDR-HZJYTTRNSA-N	OC(CCC/C=C\C/C=C\CCCCC)=O	tetradecadienoate (14:2)*	tetradecadienoate (14:2)*	39039-37-7	4471834	HMDB0000560		5312409	Neg
424	209	1336	125720	Lipid	Long Chain Saturated Fatty Acid	1511	NAMED	IPCSVZSSVZVIGE-UHFFFAOYSA-N	OC(CCCCCCCCCCCCCCC)=O	palmitate (16:0)	palmitate (16:0)	57-10-3	960	HMDB0000220	C00249	985	Neg
439	209	1358	125724	Lipid	Long Chain Saturated Fatty Acid	1515	NAMED	QIQXTHQIDYTFRH-UHFFFAOYSA-N	CCCCCCCCCCCCCCCCCC(O)=O	stearate (18:0)	stearate (18:0)	57-11-4	5091	HMDB0000827	C01530	5281	Neg
519	209	1365	125728	Lipid	Long Chain Saturated Fatty Acid	1508	NAMED	TUNFSRHWOTWDNC-UHFFFAOYSA-N	OC(CCCCCCCCCCCCC)=O	myristate (14:0)	myristate (14:0)	544-63-8	10539	HMDB0000806	C06424	11005	Neg
891	209	1121	125718	Lipid	Long Chain Saturated Fatty Acid	1513	NAMED	KEMQGTRYUADPNZ-UHFFFAOYSA-N	O=C(O)CCCCCCCCCCCCCCCC	margarate (17:0)	margarate (17:0)	506-12-7	10033	HMDB0002259		10465	Neg
892	209	1356	125722	Lipid	Long Chain Saturated Fatty Acid	1517	NAMED	ISYWECDDZWTKFF-UHFFFAOYSA-N	CCCCCCCCCCCCCCCCCCC(O)=O	nonadecanoate (19:0)	nonadecanoate (19:0)	646-30-0	12071	HMDB0000772	C16535	12591	Neg
893	209	1118	125716	Lipid	Long Chain Saturated Fatty Acid	1518	NAMED	VKOBVWXKNCXXDE-UHFFFAOYSA-N	CCCCCCCCCCCCCCCCCCCC(O)=O	arachidate (20:0)	arachidate (20:0)	506-30-9	10035	HMDB0002212	C06425	10467	Neg
980	209	1361	125726	Lipid	Long Chain Saturated Fatty Acid	1510	NAMED	WQEPLUUGTLDZJY-UHFFFAOYSA-N	O=C(O)CCCCCCCCCCCCCC	pentadecanoate (15:0)	pentadecanoate (15:0)	10002-84-2,1002-84-2	13249	HMDB0000826	C16537	13849	Neg
189	400	1498	155380	Amino Acid	Lysine Metabolism	116	NAMED	MXNRLFUSFKVQSK-UHFFFAOYSA-N	C[N+](C)(CCCCC(C([O-])=O)N)C	N6,N6,N6-trimethyllysine	N6,N6,N6-trimethyllysine	23284-33-5	140379	HMDB0001325	C03793	440120	Pos Early
381	305	6146	147948	Amino Acid	Lysine Metabolism	123	NAMED	OYIFNHCXNCRBQI-UHFFFAOYSA-N	OC(CCCC(N)C(O)=O)=O	2-aminoadipate	2-aminoadipate	1118-90-7,542-32-5	456	HMDB0000510	C00956	92136	Polar
392	400	1495	155377	Amino Acid	Lysine Metabolism	122	NAMED	ZDGJAHTZVHVLOT-UHFFFAOYSA-N	NC(C(O)=O)CCCCNC(C(O)=O)CCC(O)=O	saccharopine	saccharopine	997-68-2	141086	HMDB0000279	C00449	160556	Pos Early
407	400	1301	155354	Amino Acid	Lysine Metabolism	105	NAMED	KDXKERNSBIXSRK-UHFFFAOYSA-N	NC(C(O)=O)CCCCN	lysine	lysine	56-87-1	5747	HMDB0003405	C00739,C00047	5962	Pos Early
1025	400	1444	155369	Amino Acid	Lysine Metabolism	131	NAMED	HXEACLLIILLPRG-UHFFFAOYSA-N	OC(C1NCCCC1)=O	pipecolate	pipecolate	4043-87-2		HMDB0000070			Pos Early
100000054	400	15685	155573	Amino Acid	Lysine Metabolism	119	NAMED	YSMODUONRAFBET-AKGZTFGVSA-N	N[C@@H](CCC(O)CN)C(O)=O	5-hydroxylysine	5-hydroxylysine	13204-98-3	1002	HMDB0000450	C16741	3032849	Pos Early
100000110	400	15308	155543	Amino Acid	Lysine Metabolism	134	NAMED	VHRGRCVQAFMJIZ-UHFFFAOYSA-N	NCCCCCN	cadaverine	cadaverine	462-94-2,1476-39-7	13866593	HMDB0002322	C01672	273	Pos Early
100000454	400	18319	155648	Amino Acid	Lysine Metabolism	136	NAMED	JJMDCOVWQOJGCB-UHFFFAOYSA-N	OC(CCCCN)=O	5-aminovalerate	5-aminovalerate	660-88-8	135	HMDB0003355	C00431	138	Pos Early
100001593	400	44664	157075	Amino Acid	Lysine Metabolism	127	NAMED	NXJAXUYOQLTISD-UHFFFAOYSA-N	[O-]C(CC(C[N+](C)(C)C)OC(CCCC(O)=O)=O)=O	glutarylcarnitine (C5-DC)	glutarylcarnitine (C5-DC)	102636-82-8	21403175	HMDB0013130		71317118	Pos Early
100001721	305	36751	145848	Amino Acid	Lysine Metabolism	106	NAMED	VEYYWZRYIYDQJM-ZETCQYMHSA-N	OC([C@H](CCCCN)NC(C)=O)=O	N2-acetyllysine	N2-acetyllysine	1946-82-3	83869	HMDB0000446	C12989	92907	Polar
100001734	305	36752	147825	Amino Acid	Lysine Metabolism	107	NAMED	DTERQYGMUDWYAZ-ZETCQYMHSA-N	N[C@@H](CCCCNC(C)=O)C(O)=O	N6-acetyllysine	N6-acetyllysine	692-04-6	83801	HMDB0000206	C02727	92832	Polar
100001769	400	37458	156383	Amino Acid	Lysine Metabolism	113	NAMED	XCYPSOHOIAZISD-UHFFFAOYSA-N	OC(C(C)NCCCCC(C(O)=O)N)=O	N6-carboxyethyllysine	N6-carboxyethyllysine	5746-03-2	11312319			23400779	Pos Early
100002462	400	43582	208402	Amino Acid	Lysine Metabolism	120	NAMED	OWGKYELXGFKIHH-MYLOADSESA-N	O[C@@H]1[C@@H](O)[C@@H](O)[C@@H](CO)OC1OC(CCC(N)C(O)=O)CN	5-(galactosylhydroxy)-L-lysine	5-(galactosylhydroxy)-L-lysine	32448-36-5				66995551	Pos Early
100003415	400	62860	220638	Amino Acid	Lysine Metabolism	114	NAMED	PQNASZJZHFPQLE-LURJTMIESA-N	O=C([C@H](CCCCNC)N)O	N6-methyllysine	N6-methyllysine	1188-07-4	144469	HMDB0002038	C02728	164795	Pos Early
100005373	400	46227	221883	Amino Acid	Lysine Metabolism	121	NAMED	BFSYFTQDGRDJNV-QCNRFFRDSA-N	OC[C@@H](O)[C@@H](O)[C@H](O)C(CNCCCC[C@@H](N)C(O)=O)=O	fructosyllysine	fructosyllysine	21291-40-7	110281	HMDB0034879		9839580	Pos Early
100006124	209	48455	155093	Amino Acid	Lysine Metabolism	111	NAMED	ZHZUEHHBTYJTKY-UHFFFAOYSA-N	CC(NCCCCC(NC(C)=O)C(O)=O)=O	N2,N6-diacetyllysine	N2,N6-diacetyllysine	499-86-5	82921			91827	Neg
100015962	400	57687	213101	Amino Acid	Lysine Metabolism	138	NAMED	CDLVFVFTRQPQFU-UHFFFAOYSA-N	C[N+](C)(C)CCCCC([O-])=O	N,N,N-trimethyl-5-aminovalerate	N,N,N-trimethyl-5-aminovalerate		34236878			14274897	Pos Early
100020545	400	63254	222161	Amino Acid	Lysine Metabolism	110	NAMED	UNPVIYLDJYPILW-VIFPVBQESA-N	OC([C@@H](NC(C)=O)CCCCN(C)C)=O	N2-acetyl,N6,N6-dimethyllysine	N2-acetyl,N6,N6-dimethyllysine						Pos Early
100021123	400	62959	220848	Amino Acid	Lysine Metabolism	117	NAMED	ZRJHLGYVUCPZNH-MQWKRIRWSA-N	[O-]C([C@@H](N)C(O)CCC[N+](C)(C)C)=O	hydroxy-N6,N6,N6-trimethyllysine*	hydroxy-N6,N6,N6-trimethyllysine*						Pos Early
100000630	209	19260	126848	Lipid	Lysophospholipid	2704	NAMED	JZWNYZVVZXZRRH-YFKVPUFHSA-N	CCCCCCCC\C=C/CCCCCCCC(OC[C@]([H])(COP(O)(OC[C@]([NH3+])(C([O-])=O)[H])=O)O)=O	1-oleoyl-GPS (18:1)	1-oleoyl-GPS (18:1)	326589-90-6	7826049	HMDB0061694		85036846	Neg
100000656	209	19324	128173	Lipid	Lysophospholipid	2722	NAMED	MXAFDFDAIFZFET-CLBYPKMISA-N	[H]C(C(O)(C(O)([C@](O)1[H])[H])[H])([C@@](OP(O)(OC[C@@]([H])(COC(CCCCCCCCCCCCCCCCC)=O)O)=O)([C@]1(O)[H])[H])O	1-stearoyl-GPI (18:0)	1-stearoyl-GPI (18:0)	796963-93-4	21403067	HMDB0240261		71581135,42607495	Neg
100001263	402	33955	158599	Lipid	Lysophospholipid	2601	NAMED	ASWBNKHCZGQVJV-UHFFFAOYSA-N	O=P(OCC[N+](C)(C)C)([O-])OCC(O)COC(CCCCCCCCCCCCCCC)=O	1-palmitoyl-GPC (16:0)	1-palmitoyl-GPC (16:0)	17364-16-8	78064	HMDB0010382	C04102	86554	Pos Late
100001271	402	33961	158603	Lipid	Lysophospholipid	2612	NAMED	IHNKQIMGVNPMTC-RUZDIDTESA-N	O[C@H](COC(CCCCCCCCCCCCCCCCC)=O)COP(OCC[N+](C)(C)C)([O-])=O	1-stearoyl-GPC (18:0)	1-stearoyl-GPC (18:0)	19420-57-6	435389	HMDB0010384		497300	Pos Late
100001272	402	48258	160285	Lipid	Lysophospholipid	2614	NAMED	YAMUFBLWGFFICM-PTGWMXDISA-N	O[C@H](COC(CCCCCCC/C=C\CCCCCCCC)=O)COP(OCC[N+](C)(C)C)([O-])=O	1-oleoyl-GPC (18:1)	1-oleoyl-GPC (18:1)	19420-56-5	17240641	HMDB0002815	C03916	16081932	Pos Late
100001395	402	34419	158662	Lipid	Lysophospholipid	2617	NAMED	SPJFYYJXNPEZDW-UTJQPWESSA-N	O=P(OCC(O)COC(CCCCCCC/C=C\C/C=C\CCCCC)=O)([O-])OCC[N+](C)(C)C	1-linoleoyl-GPC (18:2)	1-linoleoyl-GPC (18:2)		10160888	HMDB0010386	C04100	11988421	Pos Late
100001445	209	34428	144736	Lipid	Lysophospholipid	2583	NAMED	YNDYKPRNFWPPFU-GOSISDBHSA-N	OP(OC[C@H](O)COC(CCCCCCCCCCCCCCC)=O)(O)=O	1-palmitoyl-GPA (16:0)	1-palmitoyl-GPA (16:0)	17618-08-5	4925335	HMDB00327	C04036	6419701	Neg
100001461	402	42398	159466	Lipid	Lysophospholipid	2670	NAMED	BBYWOYAFBUOUFP-JOCHJYFZSA-N	O=P(OCC[NH3+])([O-])OC[C@H](O)COC(CCCCCCCCCCCCCCCCC)=O	1-stearoyl-GPE (18:0)	1-stearoyl-GPE (18:0)	69747-55-3	7826018	HMDB0011130		9547068	Pos Late
100001462	209	34437	126952	Lipid	Lysophospholipid	2712	NAMED	HFJVKBVEKQHVTO-OZAIVSQSSA-N	O=P(OCC(O)CO)(O)OC[C@H](O)COC(CCCCCCCCCCCCCCCCC)=O	1-stearoyl-GPG (18:0)	1-stearoyl-GPG (18:0)		21403138				Neg
100001511	402	33230	158553	Lipid	Lysophospholipid	2603	NAMED	LFUDDCMNKWEORN-KHPPLWFESA-N	O=P(OCC[N+](C)(C)C)([O-])OCC(O)COC(CCCCCCC/C=C\CCCCCC)=O	1-palmitoleoyl-GPC (16:1)*	1-palmitoleoyl-GPC* (16:1)*		21403152	HMDB0010383		24779461	Pos Late
100001551	209	34061	142526	Lipid	Lysophospholipid	2636	NAMED	LAXQYRRMGGEGOH-JXRLJXCWSA-N	C[N+](C)(C)CCOP(OC[C@@](O)([H])COC(CCC\C=C/C\C=C/C/C=C\C/C=C\CCCCC)=O)([O-])=O	1-arachidonoyl-GPC (20:4n6)*	1-arachidonoyl-GPC* (20:4)*		21403155	HMDB0010395	C05208	24779476	Neg
100001562	209	35253	126137	Lipid	Lysophospholipid	2602	NAMED	NEGQHKSYEYVFTD-HSZRJFAPSA-N	OC[C@](OC(CCCCCCCCCCCCCCC)=O)([H])COP(OCC[N+](C)(C)C)([O-])=O	2-palmitoyl-GPC (16:0)*	2-palmitoyl-GPC* (16:0)*		21403165	HMDB0061702		15061532	Neg
100001567	402	35631	158748	Lipid	Lysophospholipid	2663	NAMED	YVYMBNSKXOXSKW-HXUWFJFHSA-N	O=P(OCC[NH3+])([O-])OC[C@H](O)COC(CCCCCCCCCCCCCCC)=O	1-palmitoyl-GPE (16:0)	1-palmitoyl-GPE (16:0)	53862-35-4	7826019	HMDB0011503		9547069	Pos Late
100001569	402	35628	158745	Lipid	Lysophospholipid	2672	NAMED	PYVRVRFVLRNJLY-MZMPXXGTSA-N	O=P(OCC[NH3+])([O-])OC[C@H](O)COC(CCCCCCC\C=C/CCCCCCCC)=O	1-oleoyl-GPE (18:1)	1-oleoyl-GPE (18:1)	89576-29-4	7826021	HMDB0011506		9547071	Pos Late
100001570	402	36600	158788	Lipid	Lysophospholipid	2674	NAMED	DBHKHNGBVGWQJE-HZJYTTRNSA-N	O=P(OCC(O)COC(CCCCCCC/C=C\C/C=C\CCCCC)=O)(O)OCCN	1-linoleoyl-GPE (18:2)*	1-linoleoyl-GPE (18:2)*		21403170	HMDB0011507		52925130	Pos Late
100001571	209	35186	142521	Lipid	Lysophospholipid	2687	NAMED	ROPRRXYVXLDXQO-XSQXPFHXSA-N	NCCOP(OC[C@@](O)([H])COC(CCC\C=C/C\C=C/C/C=C\C/C=C\CCCCC)=O)(O)=O	1-arachidonoyl-GPE (20:4n6)*	1-arachidonoyl-GPE (20:4n6)*		21403171	HMDB0011517		42607465	Neg
100001654	209	34214	142524	Lipid	Lysophospholipid	2732	NAMED	LXUGKKVCSTYZFK-OSKOXSHBSA-N	[H]C(C(O)(C(O)([C@](O)1[H])[H])[H])([C@@](OP(O)(OC[C@@]([H])(COC(CCC/C=C\C/C=C\C/C=C\C/C=C\CCCCC)=O)O)=O)([C@]1(O)[H])[H])O	1-arachidonoyl-GPI (20:4)*	1-arachidonoyl-GPI* (20:4)*			HMDB0061690		121596217	Neg
100001655	209	35305	146820	Lipid	Lysophospholipid	2718	NAMED	UOXRPRZMAROFPH-AQFLIPHUSA-N	[H]C(C(O)(C(O)([C@](O)1[H])[H])[H])([C@@](OP(O)(OC[C@@]([H])(COC(CCCCCCCCCCCCCCC)=O)O)=O)([C@]1(O)[H])[H])O	1-palmitoyl-GPI (16:0)	1-palmitoyl-GPI* (16:0)			HMDB0061695		71296207	Neg
100001777	209	36602	146821	Lipid	Lysophospholipid	2724	NAMED	UGDOFRYHDCDVHD-JCASDCETSA-N	[H]C(C(O)(C(O)([C@](O)1[H])[H])[H])([C@@](OP(O)(OC[C@@]([H])(COC(CCCCCCC/C=C\CCCCCCCC)=O)O)=O)([C@]1(O)[H])[H])O	1-oleoyl-GPI (18:1)	1-oleoyl-GPI (18:1)			HMDB0061693		86289645	Neg
100001778	209	36594	146822	Lipid	Lysophospholipid	2726	NAMED	SAHCQBPGXQFTRA-WNOZMNFTSA-N	[H]C(C(O)(C(O)([C@](O)1[H])[H])[H])([C@@](OP(O)(OC[C@@]([H])(COC(CCCCCCC/C=C\C/C=C\CCCCC)=O)O)=O)([C@]1(O)[H])[H])O	1-linoleoyl-GPI (18:2)*	1-linoleoyl-GPI* (18:2)*			HMDB0240597		11124828	Neg
100002873	402	49617	161405	Lipid	Lysophospholipid	2650	NAMED	SKJMUADLQLZAGH-WJOKGBTCSA-N	CCCCCCCCCCCCCCCCCCCCCCCC(OC[C@H](COP([O-])(OCC[N+](C)(C)C)=O)O)=O	1-lignoceroyl-GPC (24:0)	1-lignoceroyl-GPC (24:0)	325171-59-3	24766539	HMDB0010405		24779481	Pos Late
100003901	209	41220	142786	Lipid	Lysophospholipid	2671	NAMED	KIHAGWUUUHJRMS-JOCHJYFZSA-N	OC[C@@H](OC(CCCCCCCCCCCCCCCCC)=O)COP(OCC[NH3+])([O-])=O	2-stearoyl-GPE (18:0)*	2-stearoyl-GPE (18:0)*		24769218	HMDB0011129		90658453,53480667	Neg
100004327	402	45966	163989	Lipid	Lysophospholipid	2703	NAMED	ZPDQFUYPBVXUKS-KEKNWZKVSA-N	O=P(O)(OCC(O)COC(CCCCCCCCCCCCCCCCC)=O)OC[C@@H](C(O)=O)N	1-stearoyl-GPS (18:0)*	1-stearoyl-GPS (18:0)*		7826051	HMDB0061698		74819135	Pos Late
100004442	209	46325	145271	Lipid	Lysophospholipid	2593	NAMED	XBFQFMCUPHZKTI-DOFZRALJSA-N	CCCCC\C=C/C/C=C\C/C=C\C/C=C\CCCC(OCC(O)COP(O)(O)=O)=O	1-arachidonoyl-GPA (20:4)	1-arachidonoyl-GPA (20:4)	799268-65-8		HMDB0062312		42607498	Neg
100004606	209	43676	149869	Lipid	Lysophospholipid	2706	NAMED	GPCWGPPYPPUKIJ-VNLYIJPESA-N	O=P(O)(OCC(O)COC(CCCCCCCCCC/C=C/C/C=C/CC)=O)OC[C@@H](C(O)=O)N	1-linoleoyl-GPS (18:2)*	1-linoleoyl-GPS (18:2)*						Neg
100005350	402	45951	159653	Lipid	Lysophospholipid	2619	NAMED	WKQNRCYKYCKESD-YHTMAJSVSA-N	C[N+](CCOP(OCC(O)COC(CCCCCCC/C=C/C/C=C/C/C=C/CC)=O)([O-])=O)(C)C	1-linolenoyl-GPC (18:3)*	1-linolenoyl-GPC (18:3)*			HMDB0010388	C04100		Pos Late
100005716	209	45968	144192	Lipid	Lysophospholipid	2714	NAMED	FQQQKGAFQIIGLQ-VYFUBJQISA-N	O[C@H](COC(CCCCCCC/C=C\CCCCCCCC)=O)COP(OCC(O)CO)(O)=O	1-oleoyl-GPG (18:1)*	1-oleoyl-GPG (18:1)*		34999689	HMDB0240602			Neg
100005717	209	45970	144193	Lipid	Lysophospholipid	2709	NAMED	BVJSKAUUFXBDOB-UHFFFAOYSA-N	O=P(OCC(O)CO)(O)OCC(O)COC(CCCCCCCCCCCCCCC)=O	1-palmitoyl-GPG (16:0)*	1-palmitoyl-GPG (16:0)*		2548639	HMDB0240601		3300276	Neg
100005805	209	46130	149868	Lipid	Lysophospholipid	2702	NAMED	XIVOBOJQPNEUSC-UXHICEINSA-N	CCCCCCCCCCCCCCCC(OC[C@]([H])(COP(O)(OC[C@]([NH3+])(C([O-])=O)[H])=O)O)=O	1-palmitoyl-GPS (16:0)*	1-palmitoyl-GPS (16:0)*		7826050			9547100	Neg
100009227	209	54885	207774	Lipid	Lysophospholipid	2716	NAMED	VEEHTGYBVMTAAF-RFFZIGDUSA-N	[H][C@@](CO)(O)COP(OC[C@]([H])(O)COC(CCCCCCC/C=C\C/C=C\CCCCC)=O)(O)=O	1-linoleoyl-GPG (18:2)*	1-linoleoyl-GPG (18:2)*			HMDB0240600			Neg
100002875	402	52474	165152	Lipid	Lysoplasmalogen	2834	NAMED	HTZINLFNXLXRBC-CQLBIITFSA-N	CCCCCCCCCCCCCC/C=C\OC[C@H](COP([O-])(OCC[N+](C)(C)C)=O)O	1-(1-enyl-palmitoyl)-GPC (P-16:0)*	1-(1-enyl-palmitoyl)-GPC (P-16:0)*		9093054	HMDB0010407		10917802	Pos Late
100003000	402	39270	163991	Lipid	Lysoplasmalogen	2835	NAMED	QYTPGOPLNFESQC-RLHAVTDZSA-N	O=P(OCC[NH3+])([O-])OC[C@H](O)CO/C=C/CCCCCCCCCCCCCC	1-(1-enyl-palmitoyl)-GPE (P-16:0)*	1-(1-enyl-palmitoyl)-GPE (P-16:0)*		10471193	HMDB0011152			Pos Late
100003001	402	39271	180976	Lipid	Lysoplasmalogen	2839	NAMED	KACDZDULGKPXHT-BIHRDVDLSA-N	O=P(OCC[NH3+])([O-])OC[C@H](O)CO/C=C/CCCCCCCCCCCCCCCC	1-(1-enyl-stearoyl)-GPE (P-18:0)*	1-(1-enyl-stearoyl)-GPE (P-18:0)*			HMDB0240598			Pos Late
100005372	402	44621	163990	Lipid	Lysoplasmalogen	2837	NAMED	URGVIWXYPWWBQO-ZCJATDNESA-N	O=P(OCC[NH3+])([O-])OC[C@H](O)CO/C=C/CCCCCC/C=C/CCCCCCCC	1-(1-enyl-oleoyl)-GPE (P-18:1)*	1-(1-enyl-oleoyl)-GPE (P-18:1)*						Pos Late
888	209	1642	125736	Lipid	Medium Chain Fatty Acid	1495	NAMED	GHVNFZFCNZKVNT-UHFFFAOYSA-N	CCCCCCCCCC(O)=O	caprate (10:0)	caprate (10:0)	334-48-5	2863	HMDB0000511	C01571	2969	Neg
925	209	1644	125738	Lipid	Medium Chain Fatty Acid	1491	NAMED	MNWFXJYAOYHMED-UHFFFAOYSA-N	CCCCCCC(O)=O	heptanoate (7:0)	heptanoate (7:0)	111-14-8	7803	HMDB0000666	C17714	8094	Neg
926	209	32489	125850	Lipid	Medium Chain Fatty Acid	1490	NAMED	FUZZWVXGSFPDMH-UHFFFAOYSA-N	CCCCCC(O)=O	caproate (6:0)	caproate (6:0)	142-62-1	8552	HMDB0000535	C01585	8892	Neg
932	209	32492	125852	Lipid	Medium Chain Fatty Acid	1492	NAMED	WWZKQHOCKIZLMA-UHFFFAOYSA-N	CCCCCCCC(O)=O	caprylate (8:0)	caprylate (8:0)	124-07-2	370	HMDB0000482	C06423	379	Neg
100001232	209	33968	126127	Lipid	Medium Chain Fatty Acid	1505	NAMED	IJBFSOLHRKELLR-FPLPWBNLSA-N	CCCCCC\C=C/CCCC(O)=O	5-dodecenoate (12:1n7)	5-dodecenoate (12:1n7)	2430-94-6	4471803	HMDB0000529		5312378	Neg
194	209	2829	124831	Amino Acid	Methionine, Cysteine, SAM and Taurine Metabolism	437	NAMED	PYUSHNKNPOHWEZ-UHFFFAOYSA-N	CSCCC(C(O)=O)NC=O	N-formylmethionine	N-formylmethionine	4289-98-9	388809	HMDB0001015	C03145	439750	Neg
197	209	42382	124939	Amino Acid	Methionine, Cysteine, SAM and Taurine Metabolism	446	NAMED	ZJUKTBDSGOFHSH-UHFFFAOYSA-N	OC1C(N2C=NC3=C2N=CN=C3N)OC(CSCCC(N)C(O)=O)C1O	S-adenosylhomocysteine (SAH)	S-adenosylhomocysteine (SAH)	979-92-0	16788012	HMDB0000939	C00021	439155	Neg
279	400	56	155296	Amino Acid	Methionine, Cysteine, SAM and Taurine Metabolism	462	NAMED	LEVWYRKDKASIDU-UHFFFAOYSA-N	NC(C(O)=O)CSSCC(N)C(O)=O	cystine	cystine	56-89-3	575	HMDB0000192	C00491	67678	Pos Early
310	400	15705	155581	Amino Acid	Methionine, Cysteine, SAM and Taurine Metabolism	453	NAMED	ILRYLPWNYFXEMH-UHFFFAOYSA-N	OC(C(CCSCC(N)C(O)=O)N)=O	cystathionine	cystathionine	535-34-2	811	HMDB0000099	C02291	439258	Pos Early
358	400	590	155331	Amino Acid	Methionine, Cysteine, SAM and Taurine Metabolism	470	NAMED	VVIUBCNYACGLLV-UHFFFAOYSA-N	NCCS(O)=O	hypotaurine	hypotaurine	300-84-5	96959	HMDB0000965	C00519	107812	Pos Early
382	305	47089	180870	Amino Acid	Methionine, Cysteine, SAM and Taurine Metabolism	481	NAMED	XVOYSCVBGLVSOL-UHFFFAOYSA-N	O=C(O)C(N)CS(=O)(O)=O	3-sulfo-L-alanine	3-sulfo-L-alanine	498-40-8	65718	HMDB0002757	C00506	72886	Polar
415	400	1302	155355	Amino Acid	Methionine, Cysteine, SAM and Taurine Metabolism	434	NAMED	FFEARJCKVFRZRR-UHFFFAOYSA-N	CSCCC(N)C(O)=O	methionine	methionine	63-68-3	5907	HMDB0000696	C00073	6137	Pos Early
512	209	2125	124601	Amino Acid	Methionine, Cysteine, SAM and Taurine Metabolism	471	NAMED	XOAAWQZATWQOTB-UHFFFAOYSA-N	NCCS(=O)(O)=O	taurine	taurine	107-35-7	1091	HMDB0000251	C00245	1123	Neg
800	400	1868	155454	Amino Acid	Methionine, Cysteine, SAM and Taurine Metabolism	455	NAMED	XUJNEKJLAYXESH-REOHCLBHSA-N	SC[C@H](N)C(O)=O	cysteine	cysteine	56-89-3,52-90-4	5653	HMDB0000574	C00097	5862	Pos Early
1083	209	1589	124587	Amino Acid	Methionine, Cysteine, SAM and Taurine Metabolism	435	NAMED	XUYPXLNMDZIRQH-LURJTMIESA-N	O=C(O)[C@H](CCSC)NC(C)=O	N-acetylmethionine	N-acetylmethionine	65-82-7	395338	HMDB0011745	C02712	448580	Neg
1107	400	1586	155420	Amino Acid	Methionine, Cysteine, SAM and Taurine Metabolism	456	NAMED	PWKSKIMOESPYIA-BYPYZUCNSA-N	OC([C@H](CS)NC(C)=O)=O	N-acetylcysteine	N-acetylcysteine	616-91-1	11540	HMDB0001890	C06809	12035	Pos Early
1263	400	15915	155605	Amino Acid	Methionine, Cysteine, SAM and Taurine Metabolism	445	NAMED	MEFKEPWMEQBLKI-YDBXVIPQSA-N	NC1=NC=NC2=C1N=CN2[C@@]3([H])[C@@](O)([H])[C@@](O)([H])[C@](C[S+](CCC(N)C([O-])=O)C)([H])O3	S-adenosylmethionine (SAM)	S-adenosylmethionine (SAM)	86867-01-8,24346-00-7,86867-0108		HMDB0001185	C00019	34755	Pos Early
100000039	400	18374	155665	Amino Acid	Methionine, Cysteine, SAM and Taurine Metabolism	440	NAMED	QEFRNWWLZKMPFJ-YGVKFDHGSA-N	O=C(O)[C@@H](N)CCS(C)=O	methionine sulfoxide	methionine sulfoxide	3226-65-1	139840	HMDB0002005	C02989	158980	Pos Early
100000808	305	22176	165753	Amino Acid	Methionine, Cysteine, SAM and Taurine Metabolism	461	NAMED	NOKPBJYHPHHWAN-REOHCLBHSA-N	N[C@H](C(O)=O)CSS(O)(=O)=O	cysteine s-sulfate	cysteine s-sulfate	1637-71-4	102939	HMDB0000731	C05824	115015	Polar
100001418	209	35117	152802	Amino Acid	Methionine, Cysteine, SAM and Taurine Metabolism	479	NAMED	JKLRIMRKZBSSED-UHFFFAOYSA-N	N=C(NCCS(O)(=O)=O)N	taurocyamine	taurocyamine	543-18-0	61635	HMDB0003584	C01959	68340	Neg
100001645	305	35660	148004	Amino Acid	Methionine, Cysteine, SAM and Taurine Metabolism	482	NAMED	BXRLWGXPSRYJDZ-UHFFFAOYSA-N	N#CCC(N)C(O)=O	cyano-alanine	cyano-alanine	6232-19-5	12950		C02512	13538	Polar
100002103	400	62100	218945	Amino Acid	Methionine, Cysteine, SAM and Taurine Metabolism	447	NAMED	OLVVOVIFTBSBBH-UHFFFAOYSA-N	OC1C(O)C(O)C(CSC)O1	5-methylthioribose**	5-methylthioribose**	23656-67-9	480	HMDB0001087		6419710	Pos Early
100002113	400	37443	156369	Amino Acid	Methionine, Cysteine, SAM and Taurine Metabolism	468	NAMED	ADVPTQAUNPRNPO-UHFFFAOYSA-N	O=C(C(CS(O)=O)N)O	cysteine sulfinic acid	cysteine sulfinic acid	207121-48-0	107	HMDB0000996	C00606	109	Pos Early
100002749	400	39592	156595	Amino Acid	Methionine, Cysteine, SAM and Taurine Metabolism	457	NAMED	IDIDJDIHTAOVLG-VKHMYHEASA-N	OC([C@H](CSC)N)=O	S-methylcysteine	S-methylcysteine	1187-84-4	22826	HMDB0002108		24417,7058174,88180	Pos Early
100002927	400	43378	211502	Amino Acid	Methionine, Cysteine, SAM and Taurine Metabolism	458	NAMED	ZZLHPCSGGOGHFW-UHFFFAOYSA-N	NC(CS(C)=O)C(O)=O	S-methylcysteine sulfoxide	S-methylcysteine sulfoxide	6853-87-8	74136	HMDB0029432		82142	Pos Early
100003892	400	42002	156875	Amino Acid	Methionine, Cysteine, SAM and Taurine Metabolism	466	NAMED	DWPCPZJAHOETAG-IMJSIDKUSA-N	O=C([C@H](CSC[C@@H](C(O)=O)N)N)O	lanthionine	lanthionine	3183-08-2	88959			98504	Pos Early
100004635	400	44878	157087	Amino Acid	Methionine, Cysteine, SAM and Taurine Metabolism	439	NAMED	UCUNFLYVYCGDHP-UHFFFAOYSA-N	O=S(C)(CCC(N)C(O)=O)=O	methionine sulfone	methionine sulfone	820-10-0	63154	HMDB0062174		69961	Pos Early
100005463	400	45428	157095	Amino Acid	Methionine, Cysteine, SAM and Taurine Metabolism	441	NAMED	NPIMMZJBURSMON-UHFFFAOYSA-N	OC(C(CCS(C)=O)NC(C)=O)=O	N-acetylmethionine sulfoxide	N-acetylmethionine sulfoxide	108646-71-5	167798			11902949	Pos Early
100005466	209	48187	153116	Amino Acid	Methionine, Cysteine, SAM and Taurine Metabolism	473	NAMED	CXJAAWRLVGAKDV-UHFFFAOYSA-N	O=S(CCNC(C)=O)(O)=O	N-acetyltaurine	N-acetyltaurine		140553	HMDB0240253		159864	Neg
100020893	209	62805	220431	Amino Acid	Methionine, Cysteine, SAM and Taurine Metabolism	448	NAMED	XMZBEAXQGSBWLG-NSCUHMNNSA-N	OC(C(O)=O)C(O)/C=C/SC	2,3-dihydroxy-5-methylthio-4-pentenoate (DMTPA)*	2,3-dihydroxy-5-methylthio-4-pentenoate (DMTPA)*			HMDB0240388			Neg
100021220	305	63678	223092	Amino Acid	Methionine, Cysteine, SAM and Taurine Metabolism	476	NAMED	SBQWITJAJITAMM-UHFFFAOYSA-N	OC(CCC(NCCS(=O)(O)=O)=O)=O	succinoyltaurine	succinoyltaurine		20509456				Polar
112	305	531	146400	Lipid	Mevalonate Metabolism	3176	NAMED	NPOAOTPXWNWTSH-UHFFFAOYSA-N	CC(CC(O)=O)(CC(O)=O)O	3-hydroxy-3-methylglutarate	3-hydroxy-3-methylglutarate	503-49-1	4573695	HMDB0000355	C03761	1662,5459993	Polar
100022041	400	64571	238237	Peptide	Modified Peptides	1219	NAMED	VOWFCBSRZKGKTF-UHFFFAOYSA-N	O=C(N1CCCC1C([O-])=O)C2CCC[N+]2(C)C	N,N-dimethyl-pro-pro	N,N-dimethyl-pro-pro						Pos Early
100000584	209	19266	125764	Lipid	Monoacylglycerol	2874	NAMED	RCRCTBLIHCHWDZ-DOFZRALJSA-N	CCCCC\C=C/C\C=C/C\C=C/C/C=C\CCCC(OC(CO)CO)=O	2-arachidonoylglycerol (20:4)	2-arachidonoylglycerol (20:4)	53847-30-6	4445451	HMDB0004666	C13856	5282280	Neg
100000827	209	21127	126053	Lipid	Monoacylglycerol	2852	NAMED	QHZLMUACJMDIAE-UHFFFAOYSA-N	O=C(CCCCCCCCCCCCCCC)OCC(O)CO	1-palmitoylglycerol (16:0)	1-palmitoylglycerol (16:0)	542-44-9	14201	HMDB0011564		14900	Neg
100000924	209	21184	126057	Lipid	Monoacylglycerol	2856	NAMED	RZRNAYUHWVFMIP-KTKRTIGZSA-N	O=C(OCC(O)CO)CCCCCCC/C=C\CCCCCCCC	1-oleoylglycerol (18:1)	1-oleoylglycerol (18:1)	111-03-5	4446588	HMDB0011567		5283468	Neg
100000943	209	21232	126858	Lipid	Monoacylglycerol	2872	NAMED	UPWGQKDVAURUGE-KTKRTIGZSA-N	O=C(OC(CO)CO)CCCCCCC/C=C\CCCCCCCC	2-oleoylglycerol (18:1)	2-oleoylglycerol (18:1)	3443-84-3	4478086	HMDB0011537		5319879	Neg
100000987	209	32506	125864	Lipid	Monoacylglycerol	2873	NAMED	IEPGNWMPIFDNSD-HZJYTTRNSA-N	O=C(OC(CO)CO)CCCCCCC/C=C\C/C=C\CCCCC	2-linoleoylglycerol (18:2)	2-linoleoylglycerol (18:2)	3443-82-1	4517636	HMDB0011538		5365676	Neg
100001040	209	27447	126071	Lipid	Monoacylglycerol	2857	NAMED	WECGLUPZRHILCT-HZJYTTRNSA-N	CCCCC/C=C\C/C=C\CCCCCCCC(OCC(O)CO)=O	1-linoleoylglycerol (18:2)	1-linoleoylglycerol (18:2)	2277-28-3	4446589	HMDB0011568		5283469	Neg
100001048	209	33419	125868	Lipid	Monoacylglycerol	2869	NAMED	BBNYCLAREVXOSG-UHFFFAOYSA-N	OCC(CO)OC(CCCCCCCCCCCCCCC)=O	2-palmitoylglycerol (16:0)	2-palmitoylglycerol (16:0)	23470-00-0	110006	HMDB0011533		123409	Neg
100001408	209	34383	126898	Lipid	Monoacylglycerol	2868	NAMED	TVIMZSOUQXNWHO-UHFFFAOYSA-N	O=C(CCCCCCCCCCCCC)OC(CO)CO	2-myristoylglycerol (14:0)	2-myristoylglycerol (14:0)	27214-38-6	121585	HMDB0011530		137938	Neg
100001433	209	34397	126918	Lipid	Monoacylglycerol	2863	NAMED	DCPCOKIYJYGMDN-DOFZRALJSA-N	O=C(CCC/C=C\C/C=C\C/C=C\C/C=C\CCCCC)OCC(O)CO	1-arachidonylglycerol (20:4)	1-arachidonylglycerol (20:4)	35474-99-8	4445452	HMDB11578	C13857	16019980,5282281	Neg
100001435	209	34393	126910	Lipid	Monoacylglycerol	2858	NAMED	XQBHBEXBUZDCRY-QNEBEIHSSA-N	O=C(OCC(O)CO)CCCC\C=C/C\C=C/C\C=C/CCCCC	1-linolenoylglycerol (18:3)	1-linolenoylglycerol (18:3)	124151-74-2	21403134	HMDB0011569		53480978	Neg
100001481	209	35153	128209	Lipid	Monoacylglycerol	2867	NAMED	JWPHORDRFVRZPP-KUBAVDMBSA-N	O=C(OCC(O)CO)CC/C=C\C/C=C\C/C=C\C/C=C\C/C=C\C/C=C\CC	1-docosahexaenoylglycerol (22:6)	1-docosahexaenoylglycerol (22:6)		10477810	HMDB0011587		53480995	Neg
100001618	209	35625	128233	Lipid	Monoacylglycerol	2849	NAMED	DCBSHORRWZKAKO-UHFFFAOYSA-N	O=C(CCCCCCCCCCCCC)OCC(O)CO	1-myristoylglycerol (14:0)	1-myristoylglycerol (14:0)	75685-84-6	71382	HMDB0011561	C01885	10957631	Neg
100006121	209	48341	153390	Lipid	Monoacylglycerol	2862	NAMED	LERKRWCYZNDWFH-QNEBEIHSSA-N	OCC(O)COC(CCCCCC/C=C\C/C=C\C/C=C\CCCCC)=O	1-dihomo-linolenylglycerol (20:3)	1-dihomo-linolenylglycerol (20:3)			HMDB0011577			Neg
100006352	209	48675	154658	Lipid	Monoacylglycerol	2876	NAMED	NHNGEAQTTQPSCX-KUBAVDMBSA-N	O=C(OC(CO)CO)CC/C=C\C/C=C\C/C=C\C/C=C\C/C=C\C/C=C\CC	2-docosahexaenoylglycerol (22:6)*	2-docosahexaenoylglycerol (22:6)*		24765781	HMDB0011557		46896303	Neg
100008952	209	52431	164555	Lipid	Monoacylglycerol	2853	NAMED	KVYUBFKSKZWZSV-BQYQJAHWSA-N	CCCCCC/C=C/CCCCCCCC(OCC(O)CO)=O	1-palmitoleoylglycerol (16:1)*	1-palmitoleoylglycerol (16:1)*			HMDB0011565			Neg
100008953	209	52432	164556	Lipid	Monoacylglycerol	2870	NAMED	CXUXMSACCLYMBI-BQYQJAHWSA-N	CCCCCC/C=C/CCCCCCCC(OC(CO)CO)=O	2-palmitoleoylglycerol (16:1)*	2-palmitoleoylglycerol (16:1)*			HMDB0011534		53480960	Neg
55	400	27665	155829	Cofactors and Vitamins	Nicotinate and Nicotinamide Metabolism	4317	NAMED	LDHMAVIPBRSVRG-UHFFFAOYSA-N	C[N+]1=CC(C([NH-])=O)=CC=C1	1-methylnicotinamide	1-methylnicotinamide	1005-24-9	8305504	HMDB0000699	C02918	457	Pos Early
215	209	558	125963	Cofactors and Vitamins	Nicotinate and Nicotinamide Metabolism	4327	NAMED	SDMADEZQMYCSNO-UHFFFAOYSA-N	NC1=NC=NC2=C1N=CN2C3OC(C(C3O)O)COP(O)(OP(O)(OC4OC(C(C4O)O)CO)=O)=O	adenosine 5'-diphosphoribose (ADP-ribose)	adenosine 5'-diphosphoribose (ADP-ribose)	68414-18-6	3674071	HMDB0001178	C00301	192	Neg
432	400	594	155332	Cofactors and Vitamins	Nicotinate and Nicotinamide Metabolism	4305	NAMED	DFPAKSUCGFBDDF-UHFFFAOYSA-N	NC(C1=CN=CC=C1)=O	nicotinamide	nicotinamide	98-92-0	911	HMDB0001406	C00153	936	Pos Early
1310	209	5278	126003	Cofactors and Vitamins	Nicotinate and Nicotinamide Metabolism	4309	NAMED	BAWFJGJZGIEFAR-JTDWVUTFSA-N	NC1=NC=NC2=C1N=CN2[C@@H]3[C@@H](O)[C@@H](O)[C@H](COP(OP(OC[C@@H]4[C@@H](O)[C@@H](O)[C@H]([N+]5=CC(C(N)=O)=CC=C5)O4)([O-])=O)(O)=O)O3	nicotinamide adenine dinucleotide (NAD+)	NAD+	53-84-9	5681		C00003	5892	Neg
1312	400	22152	155794	Cofactors and Vitamins	Nicotinate and Nicotinamide Metabolism	4307	NAMED	DAYLJWODMCOQEW-TURQNECASA-N	O[C@@H]1[C@@H](COP([O-])(O)=O)O[C@@H]([N@@+]2=CC=CC(C(N)=O)=C2)[C@@H]1O	nicotinamide ribonucleotide (NMN)	nicotinamide ribonucleotide (NMN)	1094-61-7	13553	HMDB0000229	C00455	14180	Pos Early
100001092	400	32401	155930	Cofactors and Vitamins	Nicotinate and Nicotinamide Metabolism	4323	NAMED	WWNNZCOKKKDOPX-UHFFFAOYSA-N	C[N+]1=CC(C([O-])=O)=CC=C1	trigonelline (N'-methylnicotinate)	trigonelline (N'-methylnicotinate)	535-83-1	5369	HMDB0000875	C01004	5570	Pos Early
100001310	400	33013	155997	Cofactors and Vitamins	Nicotinate and Nicotinamide Metabolism	4308	NAMED	BUCXGWMZJBKEMD-UHFFFAOYSA-N	NC(C1=C[N+](C2C(C(C(C[O-])O2)O)O)=CC=C1)=O	nicotinamide riboside	nicotinamide riboside	1341-23-7		HMDB0000855	C03150	439924	Pos Early
100001316	400	33471	156023	Cofactors and Vitamins	Nicotinate and Nicotinamide Metabolism	4303	NAMED	PUEDDPCUCPRQNY-ZYUZMQFOSA-N	O[C@H]([C@@H]1O)[C@@H](O[C@@H]1CO)[N@+]2=CC(C([O-])=O)=CC=C2	nicotinate ribonucleoside	nicotinate ribonucleoside	2625-49-2	141635	HMDB0006809	C05841	161233	Pos Early
100001468	400	40469	156740	Cofactors and Vitamins	Nicotinate and Nicotinamide Metabolism	4325	NAMED	JLQSXXWTCJPCBC-UHFFFAOYSA-N	O=C(C1=C([H])N(C(C([H])=C1[H])=O)C([H])([H])[H])N([H])[H]	N1-Methyl-2-pyridone-5-carboxamide	N1-Methyl-2-pyridone-5-carboxamide	701-44-0	62899	HMDB0004193	C05842	69698	Pos Early
100001469	400	57584	211562	Cofactors and Vitamins	Nicotinate and Nicotinamide Metabolism	4326	NAMED	KTLRWTOPTKGYQY-UHFFFAOYSA-N	O=C(C(C1=O)=CN(C=C1)C)N	N1-Methyl-4-pyridone-3-carboxamide	N1-Methyl-4-pyridone-3-carboxamide	769-49-3	389671	HMDB0004194	C05843	440810	Pos Early
100002763	400	39582	156587	Cofactors and Vitamins	Nicotinate and Nicotinamide Metabolism	4316	NAMED	USSFUVKEHXDAPM-UHFFFAOYSA-N	O=C(C1=C[N+]([O-])=CC=C1)N	nicotinamide N-oxide	nicotinamide N-oxide	1986-81-8	65522	HMDB0002730		72661	Pos Early
1096	305	32344	147194	Carbohydrate	Nucleotide Sugar	1380	NAMED	HSCJRCZFDFQWRP-UHFFFAOYSA-N	OC1C(N(C=CC2=O)C(N2)=O)OC(COP(O)(OP(OC(C(C(O)C3O)O)OC3CO)(O)=O)=O)C1O	UDP-glucose	UDP-glucose	117756-22-6	8308	HMDB0000286	C00029	8629	Polar
1097	209	2763	125997	Carbohydrate	Nucleotide Sugar	1385	NAMED	HDYANYHVCAPMJV-UHFFFAOYSA-N	OC1C(N(C=CC2=O)C(N2)=O)OC(COP(OP(OC(C(C(O)C3O)O)OC3C(O)=O)(O)=O)(O)=O)C1O	UDP-glucuronate	UDP-glucuronate	28053-08-9,63700-19-6	16522	HMDB0000935	C00167	17473	Neg
1223	305	36831	152276	Carbohydrate	Nucleotide Sugar	1393	NAMED	TXCIAUNLDRJGJZ-GDBHBTNTSA-N	O[C@@]([C@]1(OP(OC[C@H]2O[C@@H](N(C=CC(N)=N3)C3=O)[C@H](O)[C@@H]2O)(O)=O)O[C@H]([C@@H](O)[C@@H](O)CO)[C@@H](NC(C)=O)[C@H](O)C1)=O	cytidine 5'-monophospho-N-acetylneuraminic acid	cytidine 5'-monophospho-N-acetylneuraminic acid	3063-71-6		HMDB0001176	C00128	448209	Polar
100000298	305	15860	147164	Carbohydrate	Nucleotide Sugar	1384	NAMED	HSCJRCZFDFQWRP-ABVWGUQPSA-N	O[C@H]([C@@H]1O)[C@@H](O[C@@H]1COP(OP(O[C@H]([C@H](O)[C@H]2O)O[C@H](CO)[C@@H]2O)(O)=O)(O)=O)N(C=CC3=O)C(N3)=O	UDP-galactose	UDP-galactose	137868-52-1,91183-98-1,2956-16-3	17069	HMDB0000302	C00052	18068	Polar
100001585	209	52312	164341	Carbohydrate	Nucleotide Sugar	1396	NAMED	AIQDYKMWENWVQJ-WAXACMCWSA-N	O[C@H]1[C@H](OP(O)(O)=O)O[C@H]([C@](O)=O)[C@@H](O)[C@@H]1O	glucuronate 1-phosphate*	glucuronate 1-phosphate*	13168-11-1	21403173	HMDB0003976	C05385	16126791	Neg
100002957	305	46148	210928	Carbohydrate	Nucleotide Sugar	1392	NAMED	LFTYTUAZOPRMMI-HEXNZZLISA-N	O[C@]1([H])[C@@](O)([H])[C@](COP(O)(OP(O)(O[C@H]2[C@H](NC(C)=O)[C@@H](O)[C@H](O)C(CO)O2)=O)=O)([H])O[C@]1(N(C=C3)C(NC3=O)=O)[H]	UDP-N-acetylglucosamine/galactosamine	UDP-N-acetylglucosamine/galactosamine			HMDB0000304,HMDB0000290	C00203,C00043	44576,1167	Polar
461	209	42109	126986	Energy	Oxidative Phosphorylation	1469	NAMED	NBIIXXVUZAFLBC-UHFFFAOYSA-N	O=P(O)(O)O	phosphate	phosphate	7664-38-2	1032	HMDB0001429	C00009	1061	Neg
1211	305	15488	146480	Energy	Oxidative Phosphorylation	1467	NAMED	LIPOUNRJVLNBCD-UHFFFAOYSA-N	O=P(O)(O)OC(C)=O	acetylphosphate	acetylphosphate	94249-01-1	181	HMDB0001494	C00227	186	Polar
270	209	46322	145265	Cofactors and Vitamins	Pantothenate and CoA Metabolism	4343	NAMED	RGJOEKWQDUBAIZ-UHFFFAOYSA-N	CC(COP(O)(OP(O)(OCC1OC(N2C=NC3=C2N=CN=C3N)C(C1OP(O)(O)=O)O)=O)=O)(C(C(NCCC(NCCS)=O)=O)O)C	coenzyme A	CoA	85-61-0,18439-24-2	311	HMDB0001423	C00010	87642	Neg
1024	209	1508	124797	Cofactors and Vitamins	Pantothenate and CoA Metabolism	4337	NAMED	GHOKWGTUZJEAQD-ZETCQYMHSA-N	O=C(NCCC(O)=O)[C@H](O)C(C)(C)CO	pantothenate	pantothenate (Vitamin B5)	137-08-6	6361	HMDB0000210	C00864	6613	Neg
100000138	209	18289	126832	Cofactors and Vitamins	Pantothenate and CoA Metabolism	4341	NAMED	KDTSHFARGAKYJN-IBOSZNHHSA-N	SCCNC(CCNC([C@H](O)C(C)(C)COP(OP(OC[C@H]([C@H]1O)O[C@H]([C@@H]1O)N2C=NC3=C2N=CN=C3N)(O)=O)(O)=O)=O)=O	3'-dephosphocoenzyme A	3'-dephosphocoenzyme A	3633-59-8	392407	HMDB0001373	C00882	444485	Neg
100000328	209	15504	124857	Cofactors and Vitamins	Pantothenate and CoA Metabolism	4340	NAMED	JDMUPRLRUUMCTL-VIFPVBQESA-N	O=P(OCC(C)(C)[C@@H](O)C(NCCC(NCCS)=O)=O)(O)O	phosphopantetheine	phosphopantetheine	NA	103123	HMDB0001416	C01134	987	Neg
100001495	400	57555	211534	Cofactors and Vitamins	Pantothenate and CoA Metabolism	4339	NAMED	ZNXZGRMVNNHPCA-VIFPVBQESA-N	O=C(NCCC(NCCS)=O)[C@H](O)C(C)(C)CO	pantetheine	pantetheine	496-65-1	388453	HMDB0003426	C00831	439322	Pos Early
100010805	209	54675	180873	Cofactors and Vitamins	Pantothenate and CoA Metabolism	4342	NAMED	XEFUABMMGJVHSD-ZSJPKINUSA-N	O[C@@H]([C@H](N1C2=NC=NC(N([H])[H])=C2N=C1)O[C@@H]3COP(OP(OCC(C)(C)[C@H](C(N([H])CCC(N([H])CCSC(C)=O)=O)=O)O)(O)=O)(O)=O)[C@@H]3O	3'-dephospho-acetyl-CoA	3'-dephospho-acetyl-CoA		168079			193680	Neg
100001540	400	46225	157124	Partially Characterized Molecules	Partially Characterized Molecules	6454	NAMED	NPWMTBZSRRLQNJ-UHFFFAOYSA-N	O=C(CCC1N)NC1=O	glutamine_degradant*	glutamine_degradant*	2353-44-8					Pos Early
100020254	209	62146	219038	Partially Characterized Molecules	Partially Characterized Molecules	6420	NAMED			glycine conjugate of C10H14O2 (1)*	glycine conjugate of C10H14O2 (1)*						Neg
100020255	209	62118	218970	Partially Characterized Molecules	Partially Characterized Molecules	6417	NAMED			glycine conjugate of C8H16O2*	glycine conjugate of C8H16O2*						Neg
100021467	305	63264	222194	Partially Characterized Molecules	Partially Characterized Molecules	6425	NAMED			pentose acid*	pentose acid*			HMDB0000892	C00803	7991	Polar
100021680	209	63653	223036	Partially Characterized Molecules	Partially Characterized Molecules	6413	NAMED			glycine conjugate of C6H10O2 (2)*	glycine conjugate of C6H10O2 (2)*						Neg
914	305	1471	147709	Carbohydrate	Pentose Metabolism	1261	NAMED	PYMYPHUHKUWMLA-LMVFSUKVSA-N	O=C[C@@H]([C@@H]([C@@H](CO)O)O)O	ribose	ribose	50-69-1	4470639	HMDB0000283	C00121	5779	Polar
100000406	305	15772	146492	Carbohydrate	Pentose Metabolism	1262	NAMED	HEBKCHPVOIAQTA-ZXFHETKHSA-N	OC[C@@H](O)[C@@H](O)[C@@H](O)CO	ribitol	ribitol	488-81-3	10254628	HMDB0002917,HMDB0001851,HMDB0000568,HMDB0000508	C00379,C01904,C00474,C00532	6912	Polar
100001007	305	27731	147186	Carbohydrate	Pentose Metabolism	1263	NAMED	QXKAIJAYHKCRRA-BXXZVTAOSA-N	OC([C@H](O)[C@H](O)[C@H](O)CO)=O	ribonate	ribonate	5336-08-3	4574162	HMDB0000867	C01685	5460677	Polar
100002619	305	53237	179411	Carbohydrate	Pentose Metabolism	1288	NAMED	HSNZZMHEPUFJNZ-SHUUEZRQSA-N	OCC([C@@H](O)[C@H](O)[C@H](O)[C@H](O)CO)=O	sedoheptulose	sedoheptulose	3019-74-7	4573620	HMDB0003219	C02076	5459879	Polar
100006115	305	48255	153226	Carbohydrate	Pentose Metabolism	1283	NAMED	QXKAIJAYHKCRRA-JJYYJPOSSA-N	OC([C@H]([C@@H]([C@@H](CO)O)O)O)=O	arabonate/xylonate	arabonate/xylonate			HMDB0000539	C00502,C05411	122045,6602431	Polar
100006122	305	54671	180863	Carbohydrate	Pentose Metabolism	1264	NAMED	LQXVFWRQNMEDEE-UHFFFAOYSA-N	OC1(CO)OCC(O)C1O	ribulose/xylulose	ribulose/xylulose			HMDB0000621,HMDB0000751,HMDB0001644,HMDB0003371		5289590,151261	Polar
100006430	305	48885	160479	Carbohydrate	Pentose Metabolism	1277	NAMED	HEBKCHPVOIAQTA-IMJSIDKUSA-N	OC[C@@H](C([C@H](CO)O)O)O	arabitol/xylitol	arabitol/xylitol			HMDB0001851,HMDB0000568,HMDB0002917	C00379,C00542,C01904	94154,6912	Polar
100019968	305	61858	218556	Carbohydrate	Pentose Metabolism	1290	NAMED	QXKAIJAYHKCRRA-PZGQECOJSA-N	OC[C@H](O)[C@@H](O)[C@@H](O)C(O)=O	lyxonate	lyxonate			HMDB0060255			Polar
219	305	1763	147132	Carbohydrate	Pentose Phosphate Pathway	1255	NAMED	YXJDFQJKERBOBM-TXICZTDVSA-N	O[C@@H]1[C@H](O)[C@@H](CO)O[C@@H]1OP(O)(O)=O	ribose 1-phosphate	ribose 1-phosphate	50-99-7,58459-37-3	388373	HMDB0001489	C00620	439236	Polar
100000341	209	15442	123253	Carbohydrate	Pentose Phosphate Pathway	1246	NAMED	BIRSGZKFKXLSJQ-SQOUGZDYSA-N	O=P(OC[C@H]([C@@H](O)[C@H](O)[C@@H](O)C(O)=O)O)(O)O	6-phosphogluconate	6-phosphogluconate	921-62-0,53411-70-4	82615	HMDB0001316	C00345	91493	Neg
100001628	209	35649	128257	Carbohydrate	Pentose Phosphate Pathway	1257	NAMED	JDTUMPKOJBQPKX-UHFFFAOYSA-N	OP(OCC(C(C(C(C(CO)=O)O)O)O)O)(O)=O	sedoheptulose-7-phosphate	sedoheptulose-7-phosphate	2646-35-7	596	HMDB0001068	C05382	616	Neg
460	400	64	155301	Amino Acid	Phenylalanine Metabolism	140	NAMED	COLNVLDHVKWLRT-UHFFFAOYSA-N	NC(C(O)=O)CC1=CC=CC=C1	phenylalanine	phenylalanine	63-91-2	5910	HMDB0000159	C00079	6140	Pos Early
1207	400	12142	155521	Amino Acid	Phenylalanine Metabolism	154	NAMED	BHHGXPLMPWCGHP-UHFFFAOYSA-N	NCCC1=CC=CC=C1	phenethylamine	phenethylamine	64-04-0	13856352	HMDB0012275	C05332	1001	Pos Early
100001256	209	33950	126109	Amino Acid	Phenylalanine Metabolism	141	NAMED	CBQJSKKFNMDLON-JTQLQIEISA-N	O=C(O)[C@@H](NC(C)=O)CC1=CC=CC=C1	N-acetylphenylalanine	N-acetylphenylalanine	2018-61-3	67404	HMDB0000512	C03519	74839	Neg
1537	402	42446	165129	Lipid	Phosphatidylcholine (PC)	2287	NAMED	JLPULHDHAOZNQI-ZTIMHPMXSA-N	O=P([O-])(OC[C@@H](COC(CCCCCCCCCCCCCCC)=O)OC(CCCCCCC/C=C\C/C=C\CCCCC)=O)OCC[N+](C)(C)C	1-palmitoyl-2-linoleoyl-GPC (16:0/18:2)	1-palmitoyl-2-linoleoyl-GPC (16:0/18:2)	40811-94-7	4450224	HMDB0007973		5287971	Pos Late
1539	402	52461	165127	Lipid	Phosphatidylcholine (PC)	2284	NAMED	WTJKGGKOPKCXLL-PFDVCBLKSA-N	O=C(CCCCCCC/C=C\CCCCCCCC)O[C@@H](COC(CCCCCCCCCCCCCCC)=O)COP(OCC[N+](C)(C)C)([O-])=O	1-palmitoyl-2-oleoyl-GPC (16:0/18:1)	1-palmitoyl-2-oleoyl-GPC (16:0/18:1)	26853-31-6,26853-31-6	4940699	HMDB0007972	C13875	6436017	Pos Late
100000657	402	19130	164201	Lipid	Phosphatidylcholine (PC)	2279	NAMED	KILNVBDSWZSGLL-KXQOOQHDSA-N	CCCCCCCCCCCCCCCC(OC[C@]([H])(COP([O-])(OCC[N+](C)(C)C)=O)OC(CCCCCCCCCCCCCCC)=O)=O	1,2-dipalmitoyl-GPC (16:0/16:0)	1,2-dipalmitoyl-GPC (16:0/16:0)	63-89-8	398235	HMDB0000564	D03585	452110	Pos Late
100000672	402	19258	164196	Lipid	Phosphatidylcholine (PC)	2263	NAMED	RFVFQQWKPSOBED-PSXMRANNSA-N	CCCCCCCCCCCCCCCC(O[C@](COC(CCCCCCCCCCCCC)=O)(COP([O-])(OCC[N+](C)(C)C)=O)[H])=O	1-myristoyl-2-palmitoyl-GPC (14:0/16:0)	1-myristoyl-2-palmitoyl-GPC (14:0/16:0)	69525-80-0	114798	HMDB0007869		129657	Pos Late
100001869	402	42450	164205	Lipid	Phosphatidylcholine (PC)	2334	NAMED	PSVRFUPOQYJOOZ-QNPWAGBNSA-N	C[N+](C)(CCOP([O-])(OC[C@@]([H])(COC(CCCCCCCCCCCCCCCCC)=O)OC(CCC/C=C\C/C=C\C/C=C\C/C=C\CCCCC)=O)=O)C	1-stearoyl-2-arachidonoyl-GPC (18:0/20:4)	1-stearoyl-2-arachidonoyl-GPC (18:0/20:4)	35418-59-8	17347139	HMDB0008048		16219824	Pos Late
100008903	402	52603	165331	Lipid	Phosphatidylcholine (PC)	2360	NAMED	FVXDQWZBHIXIEJ-LNDKUQBDSA-N	CCCCC/C=C\C/C=C\CCCCCCCC(OC[C@@H](OC(CCCCCCC/C=C\C/C=C\CCCCC)=O)COP([O-])(OCC[N+](C)(C)C)=O)=O	1,2-dilinoleoyl-GPC (18:2/18:2)	1,2-dilinoleoyl-GPC (18:2/18:2)	998-06-1	4450312	HMDB0008138		5288075	Pos Late
100008904	402	52438	164562	Lipid	Phosphatidylcholine (PC)	2323	NAMED	ATHVAWFAEPLPPQ-VRDBWYNSSA-N	O=C(CCCCCCCCCCCCCCCCC)OC[C@]([H])(COP(OCC[N+](C)(C)C)([O-])=O)OC(CCCCCCC/C=C\CCCCCCCC)=O	1-stearoyl-2-oleoyl-GPC (18:0/18:1)	1-stearoyl-2-oleoyl-GPC (18:0/18:1)	56421-10-4	24766704	HMDB0008038		24778825	Pos Late
100008914	402	52462	165128	Lipid	Phosphatidylcholine (PC)	2298	NAMED	IIZPXYDJLKNOIY-JXPKJXOSSA-N	CCCCCCCCCCCCCCCC(OC[C@@]([H])(OC(CCC/C=C\C/C=C\C/C=C\C/C=C\CCCCC)=O)COP([O-])(OCC[N+](C)(C)C)=O)=O	1-palmitoyl-2-arachidonoyl-GPC (16:0/20:4n6)	1-palmitoyl-2-arachidonoyl-GPC (16:0/20:4n6)	35418-58-7	8923140	HMDB0007982	C05208	10747814	Pos Late
100008915	402	52610	165342	Lipid	Phosphatidylcholine (PC)	2304	NAMED	IESVDEZGAHUQJU-ZLBXKVHBSA-N	CCCCCCCCCCCCCCCC(OC[C@](OC(CC/C=C\C/C=C\C/C=C\C/C=C\C/C=C\C/C=C\CC)=O)([H])COP([O-])(OCC[N+](C)(C)C)=O)=O	1-palmitoyl-2-docosahexaenoyl-GPC (16:0/22:6)	1-palmitoyl-2-docosahexaenoyl-GPC (16:0/22:6)	59403-54-2	4946007	HMDB0007991		6441886	Pos Late
100008916	402	52611	165343	Lipid	Phosphatidylcholine (PC)	2340	NAMED	FAUYAENFVCNTAL-PFFNLMTBSA-N	O=C(CC/C=C\C/C=C\C/C=C\C/C=C\C/C=C\C/C=C\CC)O[C@H](COC(CCCCCCCCCCCCCCCCC)=O)CO[P](OCC[N+](C)(C)C)([O-])=O	1-stearoyl-2-docosahexaenoyl-GPC (18:0/22:6)	1-stearoyl-2-docosahexaenoyl-GPC (18:0/22:6)	59403-52-0		HMDB0008057		24778876	Pos Late
100008921	402	52616	165348	Lipid	Phosphatidylcholine (PC)	2282	NAMED	PZNPLUBHRSSFHT-RRHRGVEJSA-N	O=C(CCCCCCCCCCCCCCC)OC[C@]([H])(COP(OCC[N+](C)(C)C)([O-])=O)OC(CCCCCCCCCCCCCCCCC)=O	1-palmitoyl-2-stearoyl-GPC (16:0/18:0)	1-palmitoyl-2-stearoyl-GPC (16:0/18:0)	59403-51-9	24766643	HMDB0007970	C03889	24778686	Pos Late
100008980	402	52452	165115	Lipid	Phosphatidylcholine (PC)	2326	NAMED	FORFDCPQKJHEBF-JEFUZMEDSA-N	CCCCCCCCCCCCCCCCCC(OCC(OC(CCCCCCC/C=C/C/C=C/CCCCC)=O)COP([O-])(OCC[N+](C)(C)C)=O)=O	1-stearoyl-2-linoleoyl-GPC (18:0/18:2)*	1-stearoyl-2-linoleoyl-GPC (18:0/18:2)*			HMDB0008039		6441487	Pos Late
100008984	402	52470	165143	Lipid	Phosphatidylcholine (PC)	2280	NAMED	QIBZFHLFHCIUOT-HTXNQAPBSA-N	CCCCCCCCCCCCCCCC(OCC(OC(CCCCCCC/C=C/CCCCCC)=O)COP([O-])(OCC[N+](C)(C)C)=O)=O	1-palmitoyl-2-palmitoleoyl-GPC (16:0/16:1)*	1-palmitoyl-2-palmitoleoyl-GPC (16:0/16:1)*			HMDB0007969		6443788	Pos Late
100009075	402	52683	165450	Lipid	Phosphatidylcholine (PC)	2310	NAMED	QJWDAOSZZYVBJZ-KXESGEQTSA-N	O=C(CCCCCCC/C=C\CCCCCC)OC[C@]([H])(COP(OCC[N+](C)(C)C)([O-])=O)OC(CCCCCCC/C=C\C/C=C\CCCCC)=O	1-palmitoleoyl-2-linoleoyl-GPC (16:1/18:2)*	1-palmitoleoyl-2-linoleoyl-GPC (16:1/18:2)*		24766675	HMDB0008006		24778768	Pos Late
100009130	402	52697	165470	Lipid	Phosphatidylcholine (PC)	2359	NAMED	FPEVDFOXMCHLKL-KFDYCXSYSA-N	O=C(CCCCCCC/C=C\CCCCCCCC)OC[C@]([H])(COP(OCC[N+](C)(C)C)([O-])=O)OC(CC/C=C\C/C=C\C/C=C\C/C=C\C/C=C\C/C=C\CC)=O	1-oleoyl-2-docosahexaenoyl-GPC (18:1/22:6)*	1-oleoyl-2-docosahexaenoyl-GPC (18:1/22:6)*		24766785	HMDB0008123		24778955	Pos Late
100009131	402	52710	165488	Lipid	Phosphatidylcholine (PC)	2366	NAMED	ZZSZQATYGVHNLZ-PUMLCSCDSA-N	O=C(CCCCCCC/C=C\C/C=C\CCCCC)OC[C@]([H])(COP(OCC[N+](C)(C)C)([O-])=O)OC(CCC/C=C\C/C=C\C/C=C\C/C=C\CCCCC)=O	1-linoleoyl-2-arachidonoyl-GPC (18:2/20:4n6)*	1-linoleoyl-2-arachidonoyl-GPC (18:2/20:4n6)*		24766809	HMDB0008147	C05208	24778979	Pos Late
100009139	402	53195	166625	Lipid	Phosphatidylcholine (PC)	2267	NAMED	SRQSAJRUMDQMMS-NLDJLLEISA-N	O=C(CCCCCCCCCCCCC)OC[C@]([H])(COP(OCC[N+](C)(C)C)([O-])=O)OC(CCC/C=C\C/C=C\C/C=C\C/C=C\CCCCC)=O	1-myristoyl-2-arachidonoyl-GPC (14:0/20:4)*	1-myristoyl-2-arachidonoyl-GPC (14:0/20:4)*		24766559	HMDB0007883		24778634	Pos Late
100009154	402	54812	183735	Lipid	Phosphatidylcholine (PC)	2290	NAMED	CNNSEHUKQJCGTE-UPPWDXJYSA-N	O=C(CCCCCCCCCCCCCCC)OC[C@]([H])(COP(OCC[N+](C)(C)C)([O-])=O)OC(CCCC/C=C\C/C=C\C/C=C\CCCCC)=O	1-palmitoyl-2-gamma-linolenoyl-GPC (16:0/18:3n6)*	1-palmitoyl-2-gamma-linolenoyl-GPC (16:0/18:3n6)*		24766645	HMDB0007974		24778699	Pos Late
100009343	402	53176	166602	Lipid	Phosphatidylcholine (PC)	2361	NAMED	HZGAVPNEGHQJID-UNBCHYIMSA-N	O=C(CCCCCCC/C=C\C/C=C\CCCCC)OC[C@]([H])(COP(OCC[N+](C)(C)C)([O-])=O)OC(CCCCCCC/C=C\C/C=C\C/C=C\CC)=O	1-linoleoyl-2-linolenoyl-GPC (18:2/18:3)*	1-linoleoyl-2-linolenoyl-GPC (18:2/18:3)*		24766802	HMDB0008141		52922731	Pos Late
100009345	402	53180	166609	Lipid	Phosphatidylcholine (PC)	2311	NAMED	MMUCLZZSNHBNFL-KBTBXKTRSA-N	O=C(CCCCCCC/C=C\CCCCCC)OC[C@]([H])(COP(OCC[N+](C)(C)C)([O-])=O)OC(CCCCCCC/C=C\C/C=C\C/C=C\CC)=O	1-palmitoleoyl-2-linolenoyl-GPC (16:1/18:3)*	1-palmitoleoyl-2-linolenoyl-GPC (16:1/18:3)*		24766677	HMDB0008008		52922452	Pos Late
1526	402	19263	164198	Lipid	Phosphatidylethanolamine (PE)	2409	NAMED	FHQVHHIBKUMWTI-OTMQOFQLSA-N	CCCCCCCC\C=C/CCCCCCCC(O[C@](COC(CCCCCCCCCCCCCCC)=O)(COP([O-])(OCC[N+]([H])([H])[H])=O)[H])=O	1-palmitoyl-2-oleoyl-GPE (16:0/18:1)	1-palmitoyl-2-oleoyl-GPE (16:0/18:1)	26662-94-2	4446615	HMDB0005320		5283496	Pos Late
100001856	402	42448	164202	Lipid	Phosphatidylethanolamine (PE)	2426	NAMED	JQKOHRZNEOQNJE-AYBNWLFXSA-N	O=C(CCCCCCC/C=C/CCCCCCCC)O[C@@H](COP(OCCN)(O)=O)COC(CCCCCCCCCCCCCCCCC)=O	1-stearoyl-2-oleoyl-GPE (18:0/18:1)	1-stearoyl-2-oleoyl-GPE (18:0/18:1)			HMDB0008993		9546742	Pos Late
100001870	402	42449	164197	Lipid	Phosphatidylethanolamine (PE)	2411	NAMED	HBZNVZIRJWODIB-NHCUFCNUSA-N	O=C(CCCCCCC/C=C\C/C=C\CCCCC)O[C@@H](COP(OCCN)(O)=O)COC(CCCCCCCCCCCCCCC)=O	1-palmitoyl-2-linoleoyl-GPE (16:0/18:2)	1-palmitoyl-2-linoleoyl-GPE (16:0/18:2)		7825697	HMDB0005322		9546747	Pos Late
100008976	402	52446	165108	Lipid	Phosphatidylethanolamine (PE)	2430	NAMED	YDTWOEYVDRKKCR-KNERPIHHSA-N	O=C(CCCCCCCCCCCCCCCCC)OC[C@]([H])(COP(OCCN)(O)=O)OC(CCCCCCC/C=C\C/C=C\CCCCC)=O	1-stearoyl-2-linoleoyl-GPE (18:0/18:2)*	1-stearoyl-2-linoleoyl-GPE (18:0/18:2)*		7825699	HMDB0008994		9546749	Pos Late
100008977	402	52447	165110	Lipid	Phosphatidylethanolamine (PE)	2439	NAMED	ANRKEHNWXKCXDB-BHFWLYLHSA-N	O=C(CCCCCCCCCCCCCCCCC)OC[C@]([H])(COP(OCCN)(O)=O)OC(CCC/C=C\C/C=C\C/C=C\C/C=C\CCCCC)=O	1-stearoyl-2-arachidonoyl-GPE (18:0/20:4)	1-stearoyl-2-arachidonoyl-GPE (18:0/20:4)		4451158	HMDB0009003	C05210	5289133	Pos Late
100008990	402	52464	165131	Lipid	Phosphatidylethanolamine (PE)	2417	NAMED	DRIVXEVMDWCWLI-CAQMIEAISA-N	O=C(CCCCCCCCCCCCCCC)OC[C@]([H])(COP(OCCN)(O)=O)OC(CCC/C=C\C/C=C\C/C=C\C/C=C\CCCCC)=O	1-palmitoyl-2-arachidonoyl-GPE (16:0/20:4)*	1-palmitoyl-2-arachidonoyl-GPE (16:0/20:4)*		7825750	HMDB0005323	C05210	9546800	Pos Late
100008991	402	52465	165133	Lipid	Phosphatidylethanolamine (PE)	2419	NAMED	MPWUZHVZZKSTPV-MADBQMNMSA-N	O=C(CCCCCCCCCCCCCCC)OC[C@]([H])(COP(OCCN)(O)=O)OC(CC/C=C\C/C=C\C/C=C\C/C=C\C/C=C\C/C=C\CC)=O	1-palmitoyl-2-docosahexaenoyl-GPE (16:0/22:6)*	1-palmitoyl-2-docosahexaenoyl-GPE (16:0/22:6)*		7825749	HMDB0008946		9546799	Pos Late
100008992	402	52466	165134	Lipid	Phosphatidylethanolamine (PE)	2443	NAMED	XYYHNDVKALDFHQ-OXHZBIAZSA-N	O=C(CCCCCCCCCCCCCCCCC)OC[C@]([H])(COP(OCCN)(O)=O)OC(CC/C=C\C/C=C\C/C=C\C/C=C\C/C=C\C/C=C\CC)=O	1-stearoyl-2-docosahexaenoyl-GPE (18:0/22:6)*	1-stearoyl-2-docosahexaenoyl-GPE (18:0/22:6)*		7825748	HMDB0009012		9546798	Pos Late
100009078	402	52687	165457	Lipid	Phosphatidylethanolamine (PE)	2445	NAMED	GKAFCSRKMWFPSJ-RJXNKANHSA-N	O=C(CCCCCCC/C=C\CCCCCCCC)OC[C@]([H])(COP(OCCN)(O)=O)OC(CCCCCCC/C=C\C/C=C\CCCCC)=O	1-oleoyl-2-linoleoyl-GPE (18:1/18:2)*	1-oleoyl-2-linoleoyl-GPE (18:1/18:2)*		7825703	HMDB0005349		9546753	Pos Late
100009204	402	57341	210842	Lipid	Phosphatidylethanolamine (PE)	2405	NAMED	SLKDGVPOSSLUAI-PGUFJCEWSA-N	O=C(CCCCCCCCCCCCCCC)OC[C@]([H])(COP(OCCN)(O)=O)OC(CCCCCCCCCCCCCCC)=O	1,2-dipalmitoyl-GPE (16:0/16:0)*	1,2-dipalmitoyl-GPE (16:0/16:0)*		393103	HMDB0008923		445468	Pos Late
100009205	402	57388	210931	Lipid	Phosphatidylethanolamine (PE)	2408	NAMED	RPJZYOHZALDGKI-DIPNUNPCSA-N	O=C(CCCCCCCCCCCCCCC)OC[C@]([H])(COP(OCCN)(O)=O)OC(CCCCCCCCCCCCCCCCC)=O	1-palmitoyl-2-stearoyl-GPE (16:0/18:0)*	1-palmitoyl-2-stearoyl-GPE (16:0/18:0)*		4484107	HMDB08925		5326793	Pos Late
100009217	402	53174	166599	Lipid	Phosphatidylethanolamine (PE)	2453	NAMED	SSCDRSKJTAQNNB-DWEQTYCFSA-N	O=C(CCCCCCC/C=C\C/C=C\CCCCC)OC[C@]([H])(COP(OCCN)(O)=O)OC(CCCCCCC/C=C\C/C=C\CCCCC)=O	1,2-dilinoleoyl-GPE (18:2/18:2)*	1,2-dilinoleoyl-GPE (18:2/18:2)*		7825762	HMDB0009093		9546812	Pos Late
100009219	402	55041	210837	Lipid	Phosphatidylethanolamine (PE)	2448	NAMED	PECSWFQRRFRZPW-BHPGJWMBSA-N	O=C(CCCCCCC/C=C\CCCCCCCC)OC[C@]([H])(COP(OCCN)(O)=O)OC(CCC/C=C\C/C=C\C/C=C\C/C=C\CCCCC)=O	1-oleoyl-2-arachidonoyl-GPE (18:1/20:4)*	1-oleoyl-2-arachidonoyl-GPE (18:1/20:4)*		24768534	HMDB0009069		348281223	Pos Late
100009220	402	53209	166647	Lipid	Phosphatidylethanolamine (PE)	2452	NAMED	JZSZAGWWWKKXLO-RMEBTJIYSA-N	O=C(CCCCCCC/C=C\CCCCCCCC)OC[C@]([H])(COP(OCCN)(O)=O)OC(CC/C=C\C/C=C\C/C=C\C/C=C\C/C=C\C/C=C\CC)=O	1-oleoyl-2-docosahexaenoyl-GPE (18:1/22:6)*	1-oleoyl-2-docosahexaenoyl-GPE (18:1/22:6)*		24768542	HMDB0009078		52922113	Pos Late
100009222	402	53189	166619	Lipid	Phosphatidylethanolamine (PE)	2455	NAMED	LFGBKOUQHCWBQI-BZGLIJSBSA-N	O=C(CCCCCCC/C=C\C/C=C\CCCCC)OC[C@]([H])(COP(OCCN)(O)=O)OC(CCC/C=C\C/C=C\C/C=C\C/C=C\CCCCC)=O	1-linoleoyl-2-arachidonoyl-GPE (18:2/20:4)*	1-linoleoyl-2-arachidonoyl-GPE (18:2/20:4)*		24768565	HMDB0009102		348279332	Pos Late
1543	402	52628	210824	Lipid	Phosphatidylglycerol (PG)	2521	NAMED	ATBOMIWRCZXYSZ-DLPCDOJJSA-N	O=P(O)(OCC(O)CO)OC[C@@H](COC(CCCCCCCCCCCCCCC)=O)OC(CCCCCCC/C=C\C/C=C\CCCCC)=O	1-palmitoyl-2-linoleoyl-GPG (16:0/18:2)	1-palmitoyl-2-linoleoyl-GPG (16:0/18:2)	322647-44-9	21403027	HMDB0010575		52927246	Pos Late
100000641	402	52448	208095	Lipid	Phosphatidylglycerol (PG)	2520	NAMED	PAZGBAOHGQRCBP-DDDNOICHSA-N	OCC(COP(O)(OC[C@@]([H])(COC(CCCCCCCCCCCCCCC)=O)OC(CCCCCCC/C=C\CCCCCCCC)=O)=O)O	1-palmitoyl-2-oleoyl-GPG (16:0/18:1)	1-palmitoyl-2-oleoyl-GPG (16:0/18:1)		4446626			70789105	Pos Late
100000652	402	52625	210793	Lipid	Phosphatidylglycerol (PG)	2516	NAMED	BIABMEZBCHDPBV-BEBVUIBBSA-N	OCC(COP(O)(OC[C@@]([H])(COC(CCCCCCCCCCCCCCC)=O)OC(CCCCCCCCCCCCCCC)=O)=O)O	1,2-dipalmitoyl-GPG (16:0/16:0)	1,2-dipalmitoyl-GPG (16:0/16:0)	200880-41-7	10020701	HMDB0010570		11846227	Pos Late
100001866	402	52623	210929	Lipid	Phosphatidylglycerol (PG)	2528	NAMED	ZEFGRNLJASLRBZ-GXFQOPFSSA-N	O=P(OCC(O)CO)(O)OC[C@H](OC(CCCCCCC/C=C\CCCCCCCC)=O)COC(CCCCCCCCCCCCCCCCC)=O	1-stearoyl-2-oleoyl-GPG (18:0/18:1)	1-stearoyl-2-oleoyl-GPG (18:0/18:1)	322647-48-3		HMDB0010604		24779551	Pos Late
1528	402	52450	210818	Lipid	Phosphatidylinositol (PI)	2537	NAMED	BSNJSZUDOMPYIR-DMDPBSJXSA-N	O=C(CCCCCCC/C=C\C/C=C\CCCCC)O[C@@H](COP(OC1C(O)C(O)C(O)C(O)C1O)(O)=O)COC(CCCCCCCCCCCCCCC)=O	1-palmitoyl-2-linoleoyl-GPI (16:0/18:2)	1-palmitoyl-2-linoleoyl-GPI (16:0/18:2)		21403024	HMDB0009784		46891795	Pos Late
100000616	402	52449	208070	Lipid	Phosphatidylinositol (PI)	2557	NAMED	KRTOMQDUKGRFDJ-YKOKTLGVSA-N	CCCCCCCCCCCCCCCCCC(OC[C@]([H])(COP(O)(O[C@](C(O)(C(O)(C(O)([C@](O)1[H])[H])[H])[H])([C@]1(O)[H])[H])=O)OC(CCC/C=C\C/C=C\C/C=C\C/C=C\CCCCC)=O)=O	1-stearoyl-2-arachidonoyl-GPI (18:0/20:4)	1-stearoyl-2-arachidonoyl-GPI (18:0/20:4)	383907-33-3	21403055	HMDB0009815			Pos Late
100008993	402	52467	208085	Lipid	Phosphatidylinositol (PI)	2540	NAMED	KIQYUSYSJTUGFZ-LSLODQAYSA-N	O=C(CCCCCCCCCCCCCCC)OC[C@@]([H])(OC(CCC/C=C\C/C=C\C/C=C\C/C=C\CCCCC)=O)COP(O[C@H]1[C@H](O)[C@@H](O)[C@H](O)[C@@H](O)[C@H]1O)(O)=O	1-palmitoyl-2-arachidonoyl-GPI (16:0/20:4)*	1-palmitoyl-2-arachidonoyl-GPI (16:0/20:4)*		24767674	HMDB0009789			Pos Late
100008994	402	52468	208084	Lipid	Phosphatidylinositol (PI)	2544	NAMED	KZVRAFHIKMDULK-HAVSRZFESA-N	O=C(CCCCCCCCCCCCCCCCC)OC[C@@]([H])(OC(CCCCCCC/C=C\C/C=C\CCCCC)=O)COP(O[C@H]1[C@H](O)[C@@H](O)[C@H](O)[C@@H](O)[C@H]1O)(O)=O	1-stearoyl-2-linoleoyl-GPI (18:0/18:2)	1-stearoyl-2-linoleoyl-GPI (18:0/18:2)		24767694	HMDB0009809			Pos Late
100009066	402	52669	208075	Lipid	Phosphatidylinositol (PI)	2535	NAMED	PDLAMJKMOKWLAJ-KTBSNPQYSA-N	O=C(CCCCCCCCCCCCCCC)OC[C@@]([H])(OC(CCCCCCC/C=C\CCCCCCCC)=O)COP(O[C@H]1[C@H](O)[C@@H](O)[C@H](O)[C@@H](O)[C@H]1O)(O)=O	1-palmitoyl-2-oleoyl-GPI (16:0/18:1)*	1-palmitoyl-2-oleoyl-GPI (16:0/18:1)*		24767668	HMDB0009783		71296232	Pos Late
100009169	402	57375	210902	Lipid	Phosphatidylinositol (PI)	2532	NAMED	IBUKXRINTKQBRQ-KCKFLZCVSA-N	O=C(CCCCCCCCCCCCCCC)OC[C@@]([H])(OC(CCCCCCCCCCCCCCC)=O)COP(O[C@H]1[C@H](O)[C@@H](O)[C@H](O)[C@@H](O)[C@H]1O)(O)=O	1,2-dipalmitoyl-GPI (16:0/16:0)*	1,2-dipalmitoyl-GPI (16:0/16:0)*		24767663	HMDB0009778			Pos Late
100010951	402	54994	208087	Lipid	Phosphatidylinositol (PI)	2562	NAMED	SHIZRFSRTKXRQL-XBUMEPTLSA-N	CCCCCCCC/C=C/CCCCCCCC(OCC(OC(CCC/C=C/C/C=C/C/C=C/C/C=C/CCCCC)=O)COP(O)(OC1C(O)C(O)C(O)C(O)C1O)=O)=O	1-oleoyl-2-arachidonoyl-GPI (18:1/20:4)*	1-oleoyl-2-arachidonoyl-GPI (18:1/20:4)*						Pos Late
1531	402	19261	166254	Lipid	Phosphatidylserine (PS)	2500	NAMED	OIWCYIUQAVBPGV-DAQGAKHBSA-N	O=C(CCCCCCC/C=C\CCCCCCCC)O[C@@H](COP(OC[C@@H](C(O)=O)N)(O)=O)COC(CCCCCCCCCCCCCCC)=O	1-palmitoyl-2-oleoyl-GPS (16:0/18:1)	1-palmitoyl-2-oleoyl-GPS (16:0/18:1)	40290-44-6	4446618	HMDB0012357	C13880	5283499	Pos Late
100000639	402	19265	180966	Lipid	Phosphatidylserine (PS)	2506	NAMED	AJFWREUFUPEYII-PAHWMLEVSA-N	CCCCCCCCCCCCCCCCCC(OC[C@]([H])(COP(O)(OC[C@]([NH3+])(C([O-])=O)[H])=O)OC(CCCCCCC/C=C\CCCCCCCC)=O)=O	1-stearoyl-2-oleoyl-GPS (18:0/18:1)	1-stearoyl-2-oleoyl-GPS (18:0/18:1)		7826037	HMDB0010163		9547087	Pos Late
100000642	402	53009	166338	Lipid	Phosphatidylserine (PS)	2507	NAMED	AGTPCXBHIGMTEU-NREGDSCDSA-N	CCCCC\C=C/C\C=C/CCCCCCCC(O[C@](COC(CCCCCCCCCCCCCCCCC)=O)(COP(O)(OC[C@]([NH3+])(C([O-])=O)[H])=O)[H])=O	1-stearoyl-2-linoleoyl-GPS (18:0/18:2)	1-stearoyl-2-linoleoyl-GPS (18:0/18:2)	322647-11-0	7826041			9547091	Pos Late
100001872	402	52235	164206	Lipid	Phosphatidylserine (PS)	2509	NAMED	SVOUGFFDROZBJI-DNALCEECSA-N	O=C(CCCCCCCCCCCCCCCCC)OC[C@]([H])(COP(O)(OC[C@]([NH3+])(C([O-])=O)[H])=O)OC(CCC/C=C\C/C=C\C/C=C\C/C=C\CCCCC)=O	1-stearoyl-2-arachidonoyl-GPS (18:0/20:4)	1-stearoyl-2-arachidonoyl-GPS (18:0/20:4)			HMDB0012383		24779545	Pos Late
100021047	402	64143	235031	Lipid	Phosphatidylserine (PS)	2502	NAMED	DKLQKRSJZISZKW-KNFJROLASA-N	O=C(CCCCCCCCCCCCCCC)OC[C@]([H])(COP(OC[C@](C(O)=O)([H])N)(O)=O)OC(CCC/C=C\C/C=C\C/C=C\C/C=C\CCCCC)=O	1-palmitoyl-2-arachidonoyl-GPS (16:0/20:4)	1-palmitoyl-2-arachidonoyl-GPS (16:0/20:4)	474943-16-3					Pos Late
267	400	34396	156099	Lipid	Phospholipid Metabolism	2234	NAMED	YHHSONZFOIEMCP-UHFFFAOYSA-N	C[N+](C)(CCOP(O)([O-])=O)C	choline phosphate	phosphocholine	72556-74-2	119298	HMDB0001565	C00588	1014	Pos Early
420	400	1497	155379	Lipid	Phospholipid Metabolism	2238	NAMED	HZAXFHJVJLSVMW-UHFFFAOYSA-N	OCCN	ethanolamine	ethanolamine	141-43-5	13835336	HMDB0000149	C00189	700	Pos Early
1026	209	1600	124589	Lipid	Phospholipid Metabolism	2239	NAMED	SUHOOTKUPISOBE-UHFFFAOYSA-N	NCCOP(O)(O)=O	phosphoethanolamine	phosphoethanolamine (PE)	1071-23-4	990	HMDB0000224	C00346	1015	Neg
1220	305	34418	147574	Lipid	Phospholipid Metabolism	2235	NAMED	RZZPDXZPRHQOCG-OJAKKHQRSA-N	O[C@]([C@@]1(O)[H])([C@](O[C@](COP(OP(OCC[N+](C)(C)C)(O)=O)([O-])=O)1[H])([H])N2C=CC(N)=NC2=O)[H]	cytidine 5'-diphosphocholine	CDP-choline	33818-15-4	21531769	HMDB0001413	C00307	13804	Polar
1256	400	15506	155556	Lipid	Phospholipid Metabolism	2233	NAMED	CRBHXDCYXIISFC-UHFFFAOYSA-N	[O-]CC[N+](C)(C)C	choline	choline	67-48-1	149278	HMDB0000097	C00114	305	Pos Early
100000269	400	15990	155613	Lipid	Phospholipid Metabolism	2237	NAMED	SUHOQUVVVLNYQR-MRVPVSSYSA-N	O=P(OCC[N+](C)(C)C)([O-])OC[C@H](O)CO	glycerophosphorylcholine (GPC)	glycerophosphorylcholine (GPC)	28319-77-9	571409	HMDB0000086	C00670	71920	Pos Early
100001407	305	34410	146954	Lipid	Phospholipid Metabolism	2240	NAMED	WVIMUEUQJFPNDK-UHFFFAOYSA-N	OC1C(N(C=CC(N)=N2)C2=O)OC(COP(OP(OCCN)(O)=O)(O)=O)C1O	cytidine-5'-diphosphoethanolamine	CDP-ethanolamine	72842-05-8	287	HMDB0001564	C00570	123727	Polar
100001620	305	37455	146982	Lipid	Phospholipid Metabolism	2241	NAMED	JZNWSCPGTDBMEW-UHFFFAOYSA-N	O=P(OCCN)(O)OCC(CO)O	glycerophosphoethanolamine	glycerophosphoethanolamine	33049-08-0	110410	HMDB0000114	C01233	123874	Polar
100001621	305	47155	148603	Lipid	Phospholipid Metabolism	2243	NAMED	BMVUIWJCUQSHLZ-GFSNQTMESA-N	[H]C(C(O)(C(O)([C@](O)1[H])[H])[H])([C@@](OP(O)(OC[C@@]([H])(CO)O)=O)([C@]1(O)[H])[H])O	glycerophosphoinositol*	glycerophosphoinositol*	16824-65-0				167572	Polar
100003397	400	40406	156717	Lipid	Phospholipid Metabolism	2244	NAMED	UYPYRKYUKCHHIB-UHFFFAOYSA-N	C[N+](C)([O-])C	trimethylamine N-oxide	trimethylamine N-oxide	1184-78-7	1113	HMDB0000925	C01104	1145	Pos Early
100015666	400	57404	211020	Lipid	Phospholipid Metabolism	2242	NAMED	ZWZWYGMENQVNFU-AKGZTFGVSA-N	OC([C@@H](N)COP(OCC(CO)O)(O)=O)=O	glycerophosphoserine*	glycerophosphoserine*		2339060			3081457	Pos Early
100008919	402	52614	165346	Lipid	Plasmalogen	2810	NAMED	XVYPOHCSLJZFED-QZEVRULJSA-N	[H][C@@](COP([O-])(OCC[NH3+])=O)(OC(CCCCCCC/C=C\CCCCCCCC)=O)CO/C=C\CCCCCCCCCCCCCCCC	1-(1-enyl-stearoyl)-2-oleoyl-GPE (P-18:0/18:1)	1-(1-enyl-stearoyl)-2-oleoyl-GPE (P-18:0/18:1)	144371-68-6	24769260	HMDB0011375		42607457	Pos Late
100008999	402	52475	165154	Lipid	Plasmalogen	2819	NAMED	URPXXNCTXCOATD-FXMFQVEGSA-N	[H][C@](OC(CCC/C=C\C/C=C\C/C=C\C/C=C\CCCCC)=O)(COP(OCCN)(O)=O)CO/C=C\CCCCCCCCCCCCCCCC	1-(1-enyl-stearoyl)-2-arachidonoyl-GPE (P-18:0/20:4)*	1-(1-enyl-stearoyl)-2-arachidonoyl-GPE (P-18:0/20:4)*		7826008	HMDB0005779		9547058	Pos Late
100009002	402	52673	165435	Lipid	Plasmalogen	2805	NAMED	UUYSKERSKRMYME-MAIXUNBTSA-N	[H][C@](OC(CCC/C=C\C/C=C\C/C=C\C/C=C\CCCCC)=O)(COP(OCCN)(O)=O)CO/C=C\CCCCCCCCCCCCCC	1-(1-enyl-palmitoyl)-2-arachidonoyl-GPE (P-16:0/20:4)*	1-(1-enyl-palmitoyl)-2-arachidonoyl-GPE (P-16:0/20:4)*		24769238	HMDB0011352		52925126	Pos Late
100009005	402	52477	165158	Lipid	Plasmalogen	2801	NAMED	ZVVYJAAMWXATNY-PRWZWGSOSA-N	[H][C@](OC(CCCCCCC/C=C\CCCCCCCC)=O)(COP(OCCN)(O)=O)CO/C=C\CCCCCCCCCCCCCC	1-(1-enyl-palmitoyl)-2-oleoyl-GPE (P-16:0/18:1)*	1-(1-enyl-palmitoyl)-2-oleoyl-GPE (P-16:0/18:1)*		24769228	HMDB0011342		52925128	Pos Late
100009007	402	52478	165160	Lipid	Plasmalogen	2807	NAMED	CRBBMHQTIAELIS-KQBBALDBSA-N	[H][C@](OC(CCCCCCC/C=C\CCCCCCCC)=O)(CO[P-](OCC[N+](C)(C)C)([O])=O)CO/C=C\CCCCCCCCCCCCCC	1-(1-enyl-palmitoyl)-2-oleoyl-GPC (P-16:0/18:1)*	1-(1-enyl-palmitoyl)-2-oleoyl-GPC (P-16:0/18:1)*			HMDB0007996		34779384	Pos Late
100009009	402	52682	165449	Lipid	Plasmalogen	2815	NAMED	QLEHHUPUHJPURI-PWYDUFMYSA-N	[H][C@](OC(CCCCCCC/C=C\C/C=C\CCCCC)=O)(COP(OCC[N+](C)(C)C)([O-])=O)CO/C=C\CCCCCCCCCCCCCC	1-(1-enyl-palmitoyl)-2-linoleoyl-GPC (P-16:0/18:2)*	1-(1-enyl-palmitoyl)-2-linoleoyl-GPC (P-16:0/18:2)*		24767486	HMDB0011211		24779386	Pos Late
100009014	402	52689	165459	Lipid	Plasmalogen	2814	NAMED	IOYKZPNDXIIXLN-LOQSCQKMSA-N	[H][C@](OC(CCC/C=C\C/C=C\C/C=C\C/C=C\CCCCC)=O)(COP(OCC[N+](C)(C)C)([O-])=O)CO/C=C\CCCCCCCCCCCCCC	1-(1-enyl-palmitoyl)-2-arachidonoyl-GPC (P-16:0/20:4)*	1-(1-enyl-palmitoyl)-2-arachidonoyl-GPC (P-16:0/20:4)*		24767495	HMDB0011220			Pos Late
100009069	402	52677	165443	Lipid	Plasmalogen	2802	NAMED	LJVXDBWIBQQKFU-CCJYEBHUSA-N	[H][C@](OC(CCCCCCC/C=C\C/C=C\CCCCC)=O)(COP(OCCN)(O)=O)CO/C=C\CCCCCCCCCCCCCC	1-(1-enyl-palmitoyl)-2-linoleoyl-GPE (P-16:0/18:2)*	1-(1-enyl-palmitoyl)-2-linoleoyl-GPE (P-16:0/18:2)*		24769229	HMDB0011343		52925127	Pos Late
100009162	402	52716	165495	Lipid	Plasmalogen	2803	NAMED	PEWXKAOBUSBJLD-MCBGMKGZSA-N	[H][C@](OC(CCCCCCCCCCCCCCC)=O)(COP(OCC[N+](C)(C)C)([O-])=O)CO/C=C\CCCCCCCCCCCCCC	1-(1-enyl-palmitoyl)-2-palmitoyl-GPC (P-16:0/16:0)*	1-(1-enyl-palmitoyl)-2-palmitoyl-GPC (P-16:0/16:0)*		9322076	HMDB0011206		11146967	Pos Late
100009225	402	52748	165539	Lipid	Plasmalogen	2811	NAMED	XVXISDREVDGQPX-PISDLAQISA-N	[H][C@](OC(CCCCCCC/C=C\C/C=C\CCCCC)=O)(COP(OCCN)(O)=O)CO/C=C\CCCCCCCCCCCCCCCC	1-(1-enyl-stearoyl)-2-linoleoyl-GPE (P-18:0/18:2)*	1-(1-enyl-stearoyl)-2-linoleoyl-GPE (P-18:0/18:2)*		24769261	HMDB0011376			Pos Late
49	400	1408	155357	Amino Acid	Polyamine Metabolism	537	NAMED	KIDHWZJUCRJVML-UHFFFAOYSA-N	NCCCCN	putrescine	putrescine	110-60-1	13837702	HMDB0001414	C00134	1045	Pos Early
50	400	485	155305	Amino Acid	Polyamine Metabolism	545	NAMED	ATHGHQPFGPMSJY-UHFFFAOYSA-N	NCCCCNCCCN	spermidine	spermidine	124-20-9	1071	HMDB0001257	C00315	1102	Pos Early
187	400	57689	213105	Amino Acid	Polyamine Metabolism	546	NAMED	MQTAVJHICJWXBR-UHFFFAOYSA-N	CC(NCCCNCCCCN)=O	N('1)-acetylspermidine	N('1)-acetylspermidine	14278-49-0	482	HMDB0001276	C00612	496	Pos Early
192	400	37496	156406	Amino Acid	Polyamine Metabolism	538	NAMED	KLZGKIDSEJWEDW-UHFFFAOYSA-N	CC(NCCCCN)=O	N-acetylputrescine	N-acetylputrescine	18233-70-0	109095	HMDB0002064	C02714	122356	Pos Early
212	400	1419	155365	Amino Acid	Polyamine Metabolism	556	NAMED	WUUGFSXJNOTRMR-IOSLPCCCSA-N	NC1=NC=NC2=C1N=CN2[C@H]3[C@H](O)[C@H](O)[C@@H](CSC)O3	5-methylthioadenosine (MTA)	5-methylthioadenosine (MTA)	2457-80-9	388321	HMDB0001173	C00170	439176	Pos Early
507	400	603	155336	Amino Acid	Polyamine Metabolism	552	NAMED	PFNFFQXMRSDOHW-UHFFFAOYSA-N	NCCCNCCCCNCCCN	spermine	spermine	71-44-3	1072	HMDB0001256	C00750	1103	Pos Early
1113	400	1558	155399	Amino Acid	Polyamine Metabolism	560	NAMED	UZTFMUBKZQVKLK-UHFFFAOYSA-N	CC(NCCCC(O)=O)=O	4-acetamidobutanoate	4-acetamidobutanoate	3025-96-5	17180	HMDB0003681	C02946	18189	Pos Early
100020487	400	62309	219289	Amino Acid	Polyamine Metabolism	544	NAMED	YGIAGXACEXFIDU-UHFFFAOYSA-N	O=C(C)NCCCNCCCC(O)=O	N-acetyl-isoputreanine	N-acetyl-isoputreanine					131802901	Pos Early
1629	209	18494	124667	Lipid	Primary Bile Acid Metabolism	3463	NAMED	BHTRKEVKTKCXOH-BJLOMENOSA-N	C[C@@]12[C@@]([H])(CC[C@@]2([C@@H](CCC(NCCS(O)(=O)=O)=O)C)[H])[C@@]([C@@H](C[C@]3([H])C[C@H](O)CC4)O)([H])[C@]([C@]34C)([H])CC1	taurochenodeoxycholate	taurochenodeoxycholate	6009-98-9	343282	HMDB0000951	C05465	387316	Neg
1648	209	18497	125762	Lipid	Primary Bile Acid Metabolism	3456	NAMED	WBWWGRHZICKQGZ-HGVCTONRSA-N	C[C@@]12[C@@]([H])(CC[C@]2([H])[C@@H](CCC(NCCS(O)(=O)=O)=O)C)[C@@]([C@H](O)C[C@@]3([H])[C@@]4(CC[C@@H](O)C3)C)([H])[C@@]4([H])C[C@@H]1O	taurocholate	taurocholate	145-42-6		HMDB0000036	C05122	6675,46783527	Neg
100001250	209	33983	126892	Lipid	Primary Bile Acid Metabolism	3467	NAMED	XSOLDPYUICCHJX-OEYGYFRSSA-N	O=S(CCNC(CC[C@@H](C)[C@@]1([H])CCC2C3[C@@H](O)[C@@H](O)[C@]4([H])C[C@H](O)CC[C@]4(C)C3CC[C@]12C)=O)(O)=O	tauro-beta-muricholate	tauro-beta-muricholate	25696-60-0	147312	HMDB0000932		121596216,21124703,168408	Neg
100004216	400	43023	156976	Cofactors and Vitamins	Pterin Metabolism	4395	NAMED	HNXQXTQTPAJEJL-UHFFFAOYSA-N	NC(N1)=NC2=NC=CN=C2C1=O	pterin	pterin	22363-60-4	65806	HMDB0000802	C00715	135398660	Pos Early
100001805	305	37070	146542	Nucleotide	Purine and Pyrimidine Metabolism	4285	NAMED	CAAULPUQFIIOTL-UHFFFAOYSA-N	O=P(O)(O)OC	methylphosphate	methylphosphate	7023-27-0	12578	HMDB61711		13130	Polar
171	209	3127	124615	Nucleotide	Purine Metabolism, (Hypo)Xanthine/Inosine containing	4121	NAMED	FDGQSTZJBFJUBT-UHFFFAOYSA-N	O=C1C(N=CN2)=C2N=CN1	hypoxanthine	hypoxanthine	68-94-0	768	HMDB0000157	C00262	790,135398638	Neg
216	400	38325	156507	Nucleotide	Purine Metabolism, (Hypo)Xanthine/Inosine containing	4115	NAMED	NOTGFIUVDGNKRI-UHFFFAOYSA-N	NC(C1=C(N(C2OC(C(C2O)O)COP(O)(O)=O)C=N1)N)=O	AICA ribonucleotide	AICA ribonucleotide	3031-94-5	195	HMDB0001517	C04677	65110	Pos Early
361	209	1123	123191	Nucleotide	Purine Metabolism, (Hypo)Xanthine/Inosine containing	4120	NAMED	UGQMRVRMYYASKQ-KQYNXXCUSA-N	O[C@H]1[C@H](N2C(N=CN=C3O)=C3N=C2)O[C@H](CO)[C@H]1O	inosine	inosine	58-63-9	21241953	HMDB0000195	C00294	6021	Neg
362	305	2133	146454	Nucleotide	Purine Metabolism, (Hypo)Xanthine/Inosine containing	4119	NAMED	GRSZFWQUAKGDAV-UHFFFAOYSA-N	OC1C(C(N2C=NC3=C2N=CNC3=O)OC1COP(O)(O)=O)O	inosine 5'-monophosphate (IMP)	inosine 5'-monophosphate (IMP)	4691-65-0	5482599	HMDB0000175	C00130	8582	Polar
1002	305	1107	146424	Nucleotide	Purine Metabolism, (Hypo)Xanthine/Inosine containing	4134	NAMED	POJWUDADGALRAB-UHFFFAOYSA-N	O=C(N1)C(NC(N)=O)NC1=O	allantoin	allantoin	97-59-6	199	HMDB0000462	C02348,C01551,C02350	439714,204,439713	Polar
1004	305	3147	147146	Nucleotide	Purine Metabolism, (Hypo)Xanthine/Inosine containing	4122	NAMED	LRFVTYWOQMYALW-UHFFFAOYSA-N	O=C(N1)C(N=CN2)=C2NC1=O	xanthine	xanthine	69-89-6	1151	HMDB0000292	C00385	1188	Polar
1134	209	1604	124593	Nucleotide	Purine Metabolism, (Hypo)Xanthine/Inosine containing	4132	NAMED	LEHOTFFKMJEONL-UHFFFAOYSA-N	O=C1NC(NC(NC2=O)=O)=C2N1	urate	urate	120K5305,69-93-2		HMDB0000289	C00366	1175	Neg
100000135	209	15076	124625	Nucleotide	Purine Metabolism, (Hypo)Xanthine/Inosine containing	4128	NAMED	VGONTNSXDCQUGY-RRKCRQDMSA-N	OC[C@@H]1[C@H](C[C@H](N2C=NC3=C2N=CN=C3O)O1)O	2'-deoxyinosine	2'-deoxyinosine	890-38-0	58569	HMDB0000071	C05512	135398593	Neg
100000299	209	15136	124851	Nucleotide	Purine Metabolism, (Hypo)Xanthine/Inosine containing	4124	NAMED	UBORTCNDUKBEOP-UUOKFMHZSA-N	OC1=C(N=CN2[C@@]3([H])[C@@](O)([H])[C@@](O)([H])[C@](CO)([H])O3)C2=NC(O)=N1	xanthosine	xanthosine	146-80-5	58484	HMDB0000299	C01762	64959	Neg
100001409	400	48351	179271	Nucleotide	Purine Metabolism, (Hypo)Xanthine/Inosine containing	4127	NAMED	WJNGQIYEQLPJMN-UHFFFAOYSA-N	OC(C1O)C(OC1CO)N(C=N2)C(N=CN3C)=C2C3=O	N1-methylinosine	N1-methylinosine	20245-33-4	513976	HMDB0002721		650095	Pos Early
207	209	2831	123233	Nucleotide	Purine Metabolism, Adenine containing	4143	NAMED	IVOMOUWHDPKRLL-UHFFFAOYSA-N	NC1=NC=NC2=C1N=CN2C3OC(CO4)C(OP4(O)=O)C3O	adenosine 3',5'-cyclic monophosphate (cAMP)	adenosine 3',5'-cyclic monophosphate (cAMP)	60-92-4	268	HMDB0000058	C00575	6076	Neg
208	209	3108	126001	Nucleotide	Purine Metabolism, Adenine containing	4139	NAMED	XTWYTFMLZFPYCI-KQYNXXCUSA-N	NC1=NC=NC2=C1N=CN2[C@@]3([H])[C@@](O)([H])[C@@](O)([H])[C@](COP(OP(O)(O)=O)(O)=O)([H])O3	adenosine 5'-diphosphate (ADP)	ADP	20398-34-9	5800	HMDB0001341	C00008	6022	Neg
209	209	32342	123327	Nucleotide	Purine Metabolism, Adenine containing	4140	NAMED	UDMBCSSLTHHNCD-UHFFFAOYSA-N	NC1=NC=NC2=C1N=CN2C3OC(C(C3O)O)COP(O)(O)=O	adenosine 5'-monophosphate (AMP)	AMP	149022-20-8	10239183	HMDB0000045	C00020	6083	Neg
211	400	1553	155395	Nucleotide	Purine Metabolism, Adenine containing	4170	NAMED	OLXZPDWKRNYJJZ-UHFFFAOYSA-N	NC1=C(N=CN2C(CC3O)OC3CO)C2=NC=N1	2'-deoxyadenosine	2'-deoxyadenosine	16373-93-6	13135	HMDB0000101	C00559	13730	Pos Early
213	400	37114	156329	Nucleotide	Purine Metabolism, Adenine containing	4155	NAMED	VQAYFKKCNSOZKM-UHFFFAOYSA-N	OC(C1O)C(OC1CO)N(C=N2)C3=C2C(NC)=NC=N3	N6-methyladenosine	N6-methyladenosine	1867-73-8	92307	HMDB0004044		102175	Pos Early
798	400	555	155320	Nucleotide	Purine Metabolism, Adenine containing	4147	NAMED	OIRDTQYFTABQOQ-KQYNXXCUSA-N	NC1=NC=NC2=C1N=CN2[C@@]3([H])[C@@](O)([H])[C@@](O)([H])[C@](CO)([H])O3	adenosine	adenosine	58-61-7	54923	HMDB0000050	C00212	60961	Pos Early
880	400	554	155319	Nucleotide	Purine Metabolism, Adenine containing	4148	NAMED	GFFGJBXGBJISGV-UHFFFAOYSA-N	NC1=NC=NC2=C1N=CN2	adenine	adenine	73-24-5	185	HMDB0000034	C00147	190	Pos Early
1214	209	15691	126027	Nucleotide	Purine Metabolism, Adenine containing	4145	NAMED	WHTCPDAXWFLDIH-UHFFFAOYSA-N	OC(C1OP(O)(O)=O)C(OC1COP(O)(O)=O)N2C(N=CN=C3N)=C3N=C2	adenosine 3',5'-diphosphate	adenosine 3',5'-diphosphate	75431-54-8	19951095	HMDB0000061	C00054	159296	Neg
1242	400	15650	155564	Nucleotide	Purine Metabolism, Adenine containing	4154	NAMED	GFYLSDSUCHVORB-IOSLPCCCSA-N	N=C1C2=C(N([C@@]3([H])[C@@](O)([H])[C@@](O)([H])[C@](CO)([H])O3)C=N2)N=CN1C	N1-methyladenosine	1-methyladenosine	15763-06-1	4573813	HMDB0003331	C02494	27476	Pos Early
1303	209	18360	126834	Nucleotide	Purine Metabolism, Adenine containing	4146	NAMED	OFBHPPMPBOJXRT-UHFFFAOYSA-N	OC(C1O)C(OC1COP(O)(O)=O)N2C(N=CN=C3NC(C(O)=O)CC(O)=O)=C3N=C2	adenylosuccinate	adenylosuccinate	19046-78-7	190	HMDB0000536	C03794	440122	Neg
100001415	209	35157	126974	Nucleotide	Purine Metabolism, Adenine containing	4165	NAMED	UNUYMBPXEFMLNW-HZPYULPISA-N	OC(C)C(C(O)=O)NC(NC1=NC=NC2=C1N=CN2[C@@H]3O[C@H](CO)[C@@H](O)[C@H]3O)=O	N6-carbamoylthreonyladenosine	N6-carbamoylthreonyladenosine	24719-82-2	141829	HMDB0041623		161466	Neg
100001449	209	35142	126972	Nucleotide	Purine Metabolism, Adenine containing	4141	NAMED	LNQVTSROQXJCDD-KQYNXXCUSA-N	NC1=NC=NC2=C1N=CN2[C@@]([C@@]([C@@]3(OP(O)(O)=O)[H])(O)[H])(O[C@](CO)3[H])[H]	adenosine 3'-monophosphate (3'-AMP)	3'-AMP	84-21-9	10463793	HMDB0003540	C01267	41211	Neg
100001664	209	48130	151119	Nucleotide	Purine Metabolism, Adenine containing	4175	NAMED	VKGZCEJTCKHMRL-UHFFFAOYSA-N	OCC(O1)C(O)C(O)C1N2C=NC3=C(NC(CC(O)=O)C(O)=O)N=CN=C32	N6-succinyladenosine	N6-succinyladenosine	4542-23-8		HMDB0000912		165243	Neg
100001694	209	36815	128305	Nucleotide	Purine Metabolism, Adenine containing	4142	NAMED	QDFHPFSBQFLLSW-KQYNXXCUSA-N	NC1=NC=NC2=C1N=CN2[C@@]3([H])[C@@](OP(O)(O)=O)([H])[C@@](O)([H])[C@](CO)([H])O3	adenosine 2'-monophosphate (2'-AMP)	2'-AMP	130-49-4		HMDB0011617	C00946	94136	Neg
172	400	32352	155912	Nucleotide	Purine Metabolism, Guanine containing	4184	NAMED	UYTPUPDQBNUYGX-UHFFFAOYSA-N	NC(N1)=NC2=C(NC=N2)C1=O	guanine	guanine	73-40-5	744	HMDB0000132	C00242	135398634	Pos Early
346	209	2848	164711	Nucleotide	Purine Metabolism, Guanine containing	4177	NAMED	QGWNDRXFNXRZMB-UHFFFAOYSA-N	NC1=NC2=C(C(N1)=O)N=CN2C3OC(C(C3O)O)COP(O)(OP(O)(O)=O)=O	guanosine 5'-diphosphate (GDP)	guanosine 5'-diphosphate (GDP)	43139-22-6	8630	HMDB0001201	C00035	135398619	Neg
347	400	2849	155481	Nucleotide	Purine Metabolism, Guanine containing	4178	NAMED	RQFCJASXJCIDSX-UHFFFAOYSA-N	NC1=NC2=C(C(N1)=O)N=CN2C3OC(C(C3O)O)COP(O)(O)=O	guanosine 5'-monophosphate (5'-GMP)	5'- GMP	5550-12-9	741	HMDB0001397	C00144	6804	Pos Early
348	209	1411	124547	Nucleotide	Purine Metabolism, Guanine containing	4201	NAMED	YKBGVTZYEHREMT-UHFFFAOYSA-N	OC1=C(N=CN2C(CC3O)OC3CO)C2=NC(N)=N1	2'-deoxyguanosine	2'-deoxyguanosine	961-07-9	163230	HMDB0000085	C00330	135398592	Neg
1099	209	1573	124583	Nucleotide	Purine Metabolism, Guanine containing	4183	NAMED	NYHBQMYGNKIUIF-UUOKFMHZSA-N	O=C1C(N=CN2[C@@]3([H])[C@@](O)([H])[C@@](O)([H])[C@](CO)([H])O3)=C2N=C(N)N1	guanosine	guanosine	118-00-3	6544	HMDB0000133	C00387	6802	Neg
100001412	400	35137	156155	Nucleotide	Purine Metabolism, Guanine containing	4193	NAMED	RSPURTUNRHNVGF-IOSLPCCCSA-N	O=C1C(N=CN2[C@@]3([H])[C@@](O)([H])[C@@](O)([H])[C@](CO)([H])O3)=C2N=C(N(C)C)N1	N2,N2-dimethylguanosine	N2,N2-dimethylguanosine	2140-67-2	83878	HMDB0004824		135501639	Pos Early
100001456	400	35114	156140	Nucleotide	Purine Metabolism, Guanine containing	4187	NAMED	FZWGECJQACGGTI-UHFFFAOYSA-N	O=C1C(N2C)=C(N=C2)N=C(N)N1	7-methylguanine	7-methylguanine	578-76-7	10883	HMDB0000897	C02242	135398679	Pos Early
100001467	209	35133	126968	Nucleotide	Purine Metabolism, Guanine containing	4192	NAMED	SLEHROROQDYRAW-KQYNXXCUSA-N	O=C1C(N=CN2[C@@]3([H])[C@@](O)([H])[C@@](O)([H])[C@](CO)([H])O3)=C2N=C(NC)N1	N2-methylguanosine	N2-methylguanosine	2140-77-4	2299669	HMDB0005862		135501934	Neg
280	209	2841	127537	Nucleotide	Pyrimidine Metabolism, Cytidine containing	4247	NAMED	ZWIADYZPOWUWEW-UHFFFAOYSA-N	NC1=NC(N(C2OC(C(C2O)O)COP(O)(OP(O)(O)=O)=O)C=C1)=O	cytidine diphosphate	cytidine diphosphate	34393-59-4	5902	HMDB0001546	C00112	6132	Neg
281	209	2844	124613	Nucleotide	Pyrimidine Metabolism, Cytidine containing	4246	NAMED	PCDQPRRSZKQHHS-UHFFFAOYSA-N	NC1=NC(N(C2OC(C(C2O)O)COP(O)(OP(O)(OP(O)(O)=O)=O)=O)C=C1)=O	cytidine triphosphate	cytidine triphosphate	36051-68-0	573	HMDB0000082	C00063	6176	Neg
282	400	2372	155469	Nucleotide	Pyrimidine Metabolism, Cytidine containing	4248	NAMED	IERHLVCPSMICTF-UHFFFAOYSA-N	NC1=NC(N(C2OC(C(C2O)O)COP(O)(O)=O)C=C1)=O	cytidine 5'-monophosphate (5'-CMP)	CMP	63-37-6	5414497	HMDB0000095	C00055	6131	Pos Early
298	400	533	155313	Nucleotide	Pyrimidine Metabolism, Cytidine containing	4261	NAMED	NCMVOABPESMRCP-UHFFFAOYSA-N	NC1=NC(N(C2CC(C(O2)COP(O)(O)=O)O)C=C1)=O	2'-deoxycytidine 5'-monophosphate	dCMP	1032-65-1	5414501	HMDB0001202	C00239	13945	Pos Early
827	400	514	155308	Nucleotide	Pyrimidine Metabolism, Cytidine containing	4252	NAMED	UHDGCWIWMRVCDJ-XVFCMESISA-N	OC[C@@H]1[C@H]([C@H]([C@H](N2C(N=C(C=C2)N)=O)O1)O)O	cytidine	cytidine	65-46-3	5940	HMDB0000089	C00475	6175	Pos Early
881	400	573	155326	Nucleotide	Pyrimidine Metabolism, Cytidine containing	4253	NAMED	OPTASPLRGRRNAP-UHFFFAOYSA-N	NC1=NC(NC=C1)=O	cytosine	cytosine	71-30-7	577	HMDB0000630	C00380	597	Pos Early
100001413	209	35130	126964	Nucleotide	Pyrimidine Metabolism, Cytidine containing	4257	NAMED	NIDVTARKFBZMOT-PEBGCTIMSA-N	O[C@]1([H])[C@@](O)([H])[C@](CO)([H])O[C@]1(N2C(N=C(NC(C)=O)C=C2)=O)[H]	N4-acetylcytidine	N4-acetylcytidine	3768-18-1	96702	HMDB0005923		107461	Neg
100010895	400	57554	211532	Nucleotide	Pyrimidine Metabolism, Cytidine containing	4265	NAMED	RFCQJGFZUQFYRF-ZOQUXTDFSA-N	O=C1N(C=CC(N)=N1)[C@@H]([C@H](OC)[C@@H]2O)O[C@@H]2CO	2'-O-methylcytidine	2'-O-methylcytidine	2140-72-9	133067			150971	Pos Early
445	305	1505	146440	Nucleotide	Pyrimidine Metabolism, Orotate containing	4208	NAMED	PXQPEWDEAKTCGB-UHFFFAOYSA-N	O=C(C1=CC(O)=NC(O)=N1)O	orotate	orotate	50887-69-9	942	HMDB0000226	C00295	967	Polar
923	305	601	145712	Nucleotide	Pyrimidine Metabolism, Orotate containing	4207	NAMED	UFIVEPVSAGBUSI-UHFFFAOYSA-N	O=C(C(NC1=O)CC(N1)=O)O	dihydroorotate	dihydroorotate	155-54-4	628	HMDB03349	C00337	648	Polar
1108	305	1594	147490	Nucleotide	Pyrimidine Metabolism, Orotate containing	4206	NAMED	HLKXYZVTANABHZ-REOHCLBHSA-N	OC([C@H](CC(O)=O)NC(N)=O)=O	N-carbamoylaspartate	N-carbamoylaspartate	923-37-5	4573859	HMDB0000828	C00438	93072	Polar
100001416	305	35172	147813	Nucleotide	Pyrimidine Metabolism, Orotate containing	4210	NAMED	FKCRAVPPBFWEJD-XVFCMESISA-N	O=C(C=C(C(O)=O)N1[C@H]2[C@H](O)[C@H](O)[C@@H](CO)O2)NC1=O	orotidine	orotidine	314-50-1	83729	HMDB0000788		92751	Polar
872	209	2183	124827	Nucleotide	Pyrimidine Metabolism, Thymine containing	4275	NAMED	IQFYYKKMVGJFEH-XLPZGREQSA-N	O=C(NC(C(C)=C1)=O)N1[C@]2([C@@]([C@@]([C@@](CO)(O2)[H])(O)[H])([H])[H])[H]	thymidine	thymidine	50-89-5	5585	HMDB0000273	C00214	5789	Neg
1114	400	1566	155405	Nucleotide	Pyrimidine Metabolism, Thymine containing	4284	NAMED	QCHPKSFMDHPSNR-UHFFFAOYSA-N	O=C(O)C(C)CN	3-aminoisobutyrate	3-aminoisobutyrate	214139-20-5,10569-72-9	58481	HMDB0002166	C05145	64956	Pos Early
75	209	37137	127657	Nucleotide	Pyrimidine Metabolism, Uracil containing	4219	NAMED	HWDMHJDYMFRXOX-UHFFFAOYSA-N	OCC1OC(N2C=CC(NC2=O)=O)C3OP(O)(OC13)=O	uridine-2',3'-cyclic monophosphate	uridine-2',3'-cyclic monophosphate	40632-52-8	3824355	HMDB0011640	C02355	439715	Neg
244	400	55	155295	Nucleotide	Pyrimidine Metabolism, Uracil containing	4240	NAMED	UCMIRNVEIXFBKS-UHFFFAOYSA-N	NCCC(O)=O	beta-alanine	beta-alanine	107-95-9,56-41-7	234	HMDB0000056	C00099	239	Pos Early
535	209	606	123185	Nucleotide	Pyrimidine Metabolism, Uracil containing	4220	NAMED	DRTQHJPVMGBUCF-UHFFFAOYSA-N	OC1C(N(C=CC2=O)C(N2)=O)OC(CO)C1O	uridine	uridine	58-96-8	5807	HMDB0000296	C00299	6029	Neg
536	209	52602	165330	Nucleotide	Pyrimidine Metabolism, Uracil containing	4236	NAMED	MXHRCPNRJAMMIM-UHFFFAOYSA-N	O=C(NC1=O)N(C=C1)C(CC2O)OC2CO	2'-deoxyuridine	2'-deoxyuridine	951-78-0	13118	HMDB0000012	C00526	13712	Neg
821	209	33442	125870	Nucleotide	Pyrimidine Metabolism, Uracil containing	4222	NAMED	PTJWIQPHWPFNBW-GBNDHIKLSA-N	O[C@]1([H])[C@@](O)([H])[C@](CO)([H])O[C@]1(C2=CNC(NC2=O)=O)[H]	pseudouridine	pseudouridine	1445-07-4	21403010	HMDB0000767	C02067	15047	Neg
825	305	605	146422	Nucleotide	Pyrimidine Metabolism, Uracil containing	4221	NAMED	ISAKRJDGNUQOIC-UHFFFAOYSA-N	O=C(NC=C1)NC1=O	uracil	uracil	66-22-8	1141	HMDB0000300	C00106	1174	Polar
869	305	2856	146458	Nucleotide	Pyrimidine Metabolism, Uracil containing	4215	NAMED	DJJCXFVJDGTHFX-XVFCMESISA-N	O[C@]1([H])[C@@](O)([H])[C@](COP(O)(O)=O)([H])O[C@]1(N(C=C2)C(NC2=O)=O)[H]	uridine 5'-monophosphate (UMP)	UMP	3387-36-8	1399139	HMDB0000288	C00105	6030	Polar
870	209	5345	124835	Nucleotide	Pyrimidine Metabolism, Uracil containing	4214	NAMED	XCCTYIAWTASOJW-UHFFFAOYSA-N	OC1C(N(C=CC2=O)C(N2)=O)OC(COP(OP(O)(O)=O)(O)=O)C1O	uridine 5'-diphosphate (UDP)	uridine 5'-diphosphate (UDP)	21931-53-3	5809	HMDB0000295	C00015	6031	Neg
871	209	33448	126085	Nucleotide	Pyrimidine Metabolism, Uracil containing	4213	NAMED	PGAVKCOVUIYSFO-XVFCMESISA-N	O[C@]1([H])[C@@](O)([H])[C@](COP(O)(OP(O)(OP(O)(O)=O)=O)=O)([H])O[C@]1(N(C=C2)C(NC2=O)=O)[H]	uridine 5'-triphosphate (UTP)	uridine 5'-triphosphate (UTP)	19817-92-6	5903	HMDB0000285	C00075	6133	Neg
1053	400	3155	155489	Nucleotide	Pyrimidine Metabolism, Uracil containing	4239	NAMED	JSJWCHRYRHKBBW-UHFFFAOYSA-N	OC(CCNC(N)=O)=O	3-ureidopropionate	3-ureidopropionate	462-88-4	109	HMDB0000026	C02642	111	Pos Early
1125	209	1559	124573	Nucleotide	Pyrimidine Metabolism, Uracil containing	4232	NAMED	OIVLITBTBDPEFK-UHFFFAOYSA-N	O=C(CCN1)NC1=O	5,6-dihydrouracil	5,6-dihydrouracil	504-07-4	629	HMDB0000076	C00429	649	Neg
100001425	209	61833	218435	Nucleotide	Pyrimidine Metabolism, Uracil containing	4223	NAMED	ZPTBLXKRQACLCR-XVFCMESISA-N	OC[C@H]1O[C@@H](N2CCC(NC2=O)=O)[C@@H]([C@@H]1O)O	5,6-dihydrouridine	5,6-dihydrouridine	5627-05-4	85115	HMDB0000497		94312	Neg
100001426	209	62924	220780	Nucleotide	Pyrimidine Metabolism, Uracil containing	4245	NAMED	YXNIEZJFCGTDKV-UHFFFAOYSA-N	OCC1C(O)C(O)C(N2C=CC(N(CCC(C(O)=O)N)C2=O)=O)O1	3-(3-amino-3-carboxypropyl)uridine*	3-(3-amino-3-carboxypropyl)uridine*	52745-94-5	149669			171198	Neg
100001446	209	35136	128207	Nucleotide	Pyrimidine Metabolism, Uracil containing	4225	NAMED	DWRXFEITVBNRMK-JXOAFFINSA-N	O[C@@H]1[C@H](O)[C@@H](CO)O[C@H]1N(C=C2C)C(NC2=O)=O	5-methyluridine (ribothymidine)	5-methyluridine (ribothymidine)	1463-10-1	393058	HMDB0000884		445408	Neg
100010896	209	57655	212709	Nucleotide	Pyrimidine Metabolism, Uracil containing	4224	NAMED	SXUXMRMBWZCMEN-ZOQUXTDFSA-N	CO[C@@H]1[C@@H]([C@H](O[C@H]1N2C=CC(NC2=O)=O)CO)O	2'-O-methyluridine	2'-O-methyluridine	2140-76-3	92343	HMDB0240328		102212	Neg
327	209	2134	124607	Cofactors and Vitamins	Riboflavin Metabolism	4334	NAMED	VWWQXMAJTJZDQX-KUIMXZBMSA-N	OC(C(O)C(O)COP(OP(OC[C@H]1O[C@@H](N(C=N2)C3=C2C(N)=NC=N3)[C@H](O)[C@@H]1O)(O)=O)(O)=O)CN(C(C=C(C)C(C)=C4)=C4N=C5C(N6)=O)C5=NC6=O	flavin adenine dinucleotide (FAD)	FAD	146-14-5,84366-81-4	559059	HMDB0001248	C00016	643975	Neg
500	400	1827	155451	Cofactors and Vitamins	Riboflavin Metabolism	4333	NAMED	AUNGANRZJHBGPY-UHFFFAOYSA-N	OC(C(O)C(O)CO)CN1C(C=C2C)=C(C=C2C)N=C(C(N3)=O)C1=NC3=O	riboflavin (Vitamin B2)	riboflavin (Vitamin B2)	83-88-5	431981	HMDB0000244	C00255	493570	Pos Early
100000251	209	15797	127541	Cofactors and Vitamins	Riboflavin Metabolism	4335	NAMED	FVTCRASFADXXNN-UHFFFAOYSA-N	CC1=C(C)C=C(N(CC(O)C(C(COP(O)(O)=O)O)O)C(C2=N3)=NC(NC2=O)=O)C3=C1	flavin mononucleotide (FMN)	FMN	130-40-5	690	HMDB0001520	C00061	643976	Neg
302	209	1114	125714	Lipid	Secondary Bile Acid Metabolism	3480	NAMED	KXGVEGMKQFWNSR-OHAQSFBXSA-N	CC12[C@@]([C@]3([H])CC[C@]4([H])C[C@H](O)CC[C@]4(C)[C@@]3([H])C[C@@H]2O)([H])CC[C@]1([H])[C@]([H])(C)CCC(O)=O	deoxycholate	deoxycholate	83-44-3	389318	HMDB0000626	C04483	222528,440355	Neg
1668	209	12261	124839	Lipid	Secondary Bile Acid Metabolism	3490	NAMED	AWDRATDZQPNJFN-RZGBOAIJSA-N	C[C@@]12[C@@]([H])(CC[C@]2([H])[C@@H](CCC(NCCS(O)(=O)=O)=O)C)[C@@](CC[C@@]3([H])[C@@]4(CC[C@@H](O)C3)C)([H])[C@@]4([H])C[C@@H]1O	taurodeoxycholate	taurodeoxycholate	207737-97-1	2015539	HMDB0000896	C05463	2733768	Neg
100002912	209	39378	143716	Lipid	Secondary Bile Acid Metabolism	3519	NAMED	BHTRKEVKTKCXOH-BWIGJTJCSA-N	O=C(NCCS(=O)(O)=O)CC[C@@H](C)C1CC[C@@]2([H])[C@]3([H])[C@@H](O)CC4C[C@H](O)CC[C@]4(C)[C@@]3([H])CC[C@@]21C	tauroursodeoxycholate	tauroursodeoxycholate	14605-22-2	24539842	HMDB0000874		9848818	Neg
313	402	17769	158166	Lipid	Sphingolipid Synthesis	3001	NAMED	OTKJDMGTUTTYMP-UHFFFAOYSA-N	CCCCCCCCCCCCCCCC(C(CO)N)O	sphinganine	sphinganine	3102-56-5	3014	HMDB0000269	C00836	3126	Pos Late
469	402	1510	157932	Lipid	Sphingolipid Synthesis	3004	NAMED	AERBNCYCJBRYDG-KSZLIROESA-N	O[C@@H]([C@@H](O)[C@@H](N)CO)CCCCCCCCCCCCCC	phytosphingosine	phytosphingosine	554-62-1	21238683	HMDB0004610	C12144	122121	Pos Late
100015643	402	57426	211079	Lipid	Sphingolipid Synthesis	3003	NAMED	KWDXKYNWAKMLKK-YQMRQDNGSA-N	OC(/C=C/CCCCCCCC/C=C\CCC)C(CO)N([H])[H]	sphingadienine	sphingadienine	25696-03-1	4952479			6449795	Pos Late
1538	402	19503	164530	Lipid	Sphingomyelins	3106	NAMED	LKQLRGMMMAHREN-YJFXYUILSA-N	CCCCCCCCCCCCCCCCCC(N[C@@](COP([O-])(OCC[N+](C)(C)C)=O)([C@](O)(/C=C/CCCCCCCCCCCCC)[H])[H])=O	stearoyl sphingomyelin (d18:1/18:0)	stearoyl sphingomyelin (d18:1/18:0)	85187-10-6,85187-10-6	4956085	HMDB0001348	C00550	6453725	Pos Late
100002106	402	37529	164200	Lipid	Sphingomyelins	3120	NAMED	NBEADXWAAWCCDG-QDDWGVBQSA-N	O=C(CCCCCCC/C=C\CCCCCCCC)N[C@@](COP([O-])(OCC[N+](C)(C)C)=O)([C@](O)(/C=C/CCCCCCCCCCCCC)[H])[H]	sphingomyelin (d18:1/18:1, d18:2/18:0)	sphingomyelin (d18:1/18:1, d18:2/18:0)	108392-10-5	4947837	HMDB0012101		6443882	Pos Late
100002107	402	37506	164195	Lipid	Sphingomyelins	3104	NAMED	RWKUXQNLWDTSLO-GWQJGLRPSA-N	CCCCCCCCCCCCCCCC(N[C@@](COP([O-])(OCC[N+](C)(C)C)=O)([C@](O)(/C=C/CCCCCCCCCCCCC)[H])[H])=O	palmitoyl sphingomyelin (d18:1/16:0)	palmitoyl sphingomyelin (d18:1/16:0)	6254-89-3	8115562	HMDB0010169		9939941	Pos Late
100004328	402	42463	164531	Lipid	Sphingomyelins	3114	NAMED	KYICBZWZQPCUMO-PSALXKTOSA-N	CCCCCCCCCCCCCC(N[C@@](COP([O-])(OCC[N+](C)(C)C)=O)([C@](O)(/C=C/CCCCCCCCCCCCC)[H])[H])=O	sphingomyelin (d18:1/14:0, d16:1/16:0)*	sphingomyelin (d18:1/14:0, d16:1/16:0)*		9608732	HMDB0012097		11433862	Pos Late
100004329	402	42459	161023	Lipid	Sphingomyelins	3118	NAMED	IWHLTJGDYLJQSH-FLPFCPAFSA-N	CCCCC/C=C/CCCCCCCCC(N[C@@](COP([O-])(OCC[N+](C)(C)C)=O)([C@](O)(/C=C/CCCCCCCCCCCCC)[H])[H])=O	sphingomyelin (d18:2/16:0, d18:1/16:1)*	sphingomyelin (d18:2/16:0, d18:1/16:1)*			HMDB0240638,HMDB0240613			Pos Late
100005985	402	47154	164532	Lipid	Sphingomyelins	3115	NAMED	SOWIKWJDPCEPOJ-IOBWIPHESA-N	CCCC/C=C/CCCCCCCC(N[C@@](COP([O-])(OCC[N+](C)(C)C)=O)([C@](O)(/C=C/CCCCCCCCCCCCC)[H])[H])=O	sphingomyelin (d18:2/14:0, d18:1/14:1)*	sphingomyelin (d18:2/14:0, d18:1/14:1)*			HMDB0240637,HMDB0240612			Pos Late
100005986	402	47153	164529	Lipid	Sphingomyelins	3130	NAMED	WKZHECFHXLTOLJ-QYKFWSDSSA-N	O[C@H](/C=C/CCCCCCCCCCCCC)[C@H](CO[P](OCC[N+](C)(C)C)([O-])=O)NC(CCCCCCCCCCCCC/C=C\CCCCCCCC)=O	sphingomyelin (d18:1/24:1, d18:2/24:0)*	sphingomyelin (d18:1/24:1, d18:2/24:0)*	94359-13-4	24846874	HMDB0012107		44260126	Pos Late
100006290	402	48490	164042	Lipid	Sphingomyelins	3122	NAMED	AADLTHQNYQJHQV-SVLGDMRNSA-N	CCCCCCCCCCCCC/C=C/[C@@H](O)[C@@H](NC(CCCCCCCCCCCCCCCCCCC)=O)COP([O-])(OCC[N+](C)(C)C)=O	sphingomyelin (d18:1/20:0, d16:1/22:0)*	sphingomyelin (d18:1/20:0, d16:1/22:0)*		23113477	HMDB0012102		44260124	Pos Late
100006292	402	48491	164534	Lipid	Sphingomyelins	3123	NAMED	MDRFMTLYKHBJTF-YECRPIIFSA-N	CCCCCCCCCCCCC/C=C/[C@@H](O)[C@@H](NC(CCCCCCCCC/C=C/CCCCCCCC)=O)COP([O-])(OCC[N+](C)(C)C)=O	sphingomyelin (d18:1/20:1, d18:2/20:0)*	sphingomyelin (d18:1/20:1, d18:2/20:0)*	222403-67-0		HMDB0240610,HMDB0240632			Pos Late
100006294	402	48492	164533	Lipid	Sphingomyelins	3107	NAMED	FJJANLYCZUNFSE-TWKUQIQBSA-N	CCCCCCCCCCCCC/C=C/[C@@H](O)[C@@H](NC(CCCCCCCCCCCCCCCCCCCCC)=O)COP([O-])(OCC[N+](C)(C)C)=O	behenoyl sphingomyelin (d18:1/22:0)*	behenoyl sphingomyelin (d18:1/22:0)*		24846873	HMDB0012103		44260125	Pos Late
100006295	402	48493	164535	Lipid	Sphingomyelins	3127	NAMED	VBFKEZGCUWHGSK-ADSSWVSQSA-N	CCCCCCCCCCCCC/C=C/[C@@H](O)[C@@H](NC(CCCCCCCCCCC/C=C\CCCCCCCC)=O)COP([O-])(OCC[N+](C)(C)C)=O	sphingomyelin (d18:1/22:1, d18:2/22:0, d16:1/24:1)*	sphingomyelin (d18:1/22:1, d18:2/22:0, d16:1/24:1)*		29368329	HMDB0012104			Pos Late
100006296	402	57477	211140	Lipid	Sphingomyelins	3128	NAMED	BBJBWENPFZYXKM-CUYAXJSGSA-N	CCCCCCCCCCCCC/C=C/[C@@H](O)[C@@H](NC(CCCCCCCCCCC/C=C/C/C=C/CCCCC)=O)COP([O-])(OCC[N+](C)(C)C)=O	sphingomyelin (d18:1/22:2, d18:2/22:1, d16:1/24:2)*	sphingomyelin (d18:1/22:2, d18:2/22:1, d16:1/24:2)*			HMDB0240670,HMDB0240672,HMDB0240669			Pos Late
100006298	402	57330	210828	Lipid	Sphingomyelins	3109	NAMED	QEDPUVGSSDPBMD-XTAIVQBESA-N	CCCCCCCCCCCCC/C=C/[C@@H](O)[C@@H](NC(CCCCCCCCCCCCCCCCCCCCCCC)=O)COP([O-])(OCC[N+](C)(C)C)=O	lignoceroyl sphingomyelin (d18:1/24:0)	lignoceroyl sphingomyelin (d18:1/24:0)	60037-60-7	24846875	HMDB0011697			Pos Late
100006314	402	52433	164557	Lipid	Sphingomyelins	3116	NAMED	LQINJRUGTUOHGS-YPDYIYJKSA-N	CCCCCCCCCCCCC/C=C/[C@@H](O)[C@@H](NC(CCCCCCCCCCCCCC)=O)COP([O-])(OCC[N+](C)(C)C)=O	sphingomyelin (d17:1/16:0, d18:1/15:0, d16:1/17:0)*	sphingomyelin (d17:1/16:0, d18:1/15:0, d16:1/17:0)*	121999-58-4	28532779	HMDB0240617,HMDB0240608			Pos Late
100008920	402	52615	165347	Lipid	Sphingomyelins	3119	NAMED	YMQZQHIESOAPQH-JXGHDCMNSA-N	O=C(N[C@@]([C@]([H])(O)/C=C/CCCCCCCCCCCCC)([H])COP([O-])(OCC[N+](C)(C)C)=O)CCCCCCCCCCCCCCCC	sphingomyelin (d18:1/17:0, d17:1/18:0, d19:1/16:0)	sphingomyelin (d18:1/17:0, d17:1/18:0, d19:1/16:0)	121999-64-2		HMDB0240620,HMDB0240609,HMDB0240622		46891763	Pos Late
100008955	402	52436	164560	Lipid	Sphingomyelins	3108	NAMED	SXZWBNWTCVLZJN-NMIJJABPSA-N	[H][C@](NC(CCCCCCCCCCCCCCCCCCCCCC)=O)(COP(OCC[N+](C)(C)C)([O-])=O)[C@@](O)([H])/C=C/CCCCCCCCCCCCC	tricosanoyl sphingomyelin (d18:1/23:0)*	tricosanoyl sphingomyelin (d18:1/23:0)*			HMDB0012105			Pos Late
100008956	402	52435	164559	Lipid	Sphingomyelins	3129	NAMED	JBDGKEXQKCCQFK-JWQIMADESA-N	[H][C@](NC(CCCCCCCCCCCCCCCCCCCCCC)=O)(COP(OCC[N+](C)(C)C)([O-])=O)[C@@](O)([H])/C=C/CCCCCCCC/C=C\CCC	sphingomyelin (d18:2/23:0, d18:1/23:1, d17:1/24:1)*	sphingomyelin (d18:2/23:0, d18:1/23:1, d17:1/24:1)*			HMDB0240634,HMDB0011696,HMDB0240614		134757653	Pos Late
100008957	402	52437	164561	Lipid	Sphingomyelins	3131	NAMED	TXFLWJQVQCDUDZ-BRUGZULGSA-N	[H][C@](NC(CCCCCCCCCCCCC/C=C\CCCCCCCC)=O)(COP(OCC[N+](C)(C)C)([O-])=O)[C@@](O)([H])/C=C/CCCCCCCC/C=C\CCC	sphingomyelin (d18:2/24:1, d18:1/24:2)*	sphingomyelin (d18:2/24:1, d18:1/24:2)*			HMDB0240636,HMDB0240615		85336023	Pos Late
100009025	402	52495	165187	Lipid	Sphingomyelins	3125	NAMED	YXSZOBWVQJIWNE-QVDCKBILSA-N	[H][C@](NC(CCCCCCCCCCCCCCCCCCCC)=O)(COP(OCC[N+](C)(C)C)([O-])=O)[C@@](O)([H])/C=C/CCCCCCCCCCCCC	sphingomyelin (d18:1/21:0, d17:1/22:0, d16:1/23:0)*	sphingomyelin (d18:1/21:0, d17:1/22:0, d16:1/23:0)*			HMDB0240619,HMDB0240611,HMDB0240621			Pos Late
100015787	402	57475	211138	Lipid	Sphingomyelins	3121	NAMED	HAFQHLHNPJDAGB-MAJDXUCPSA-N	CCCCCCCCCCCCCCCCCCC(N[C@H]([C@H](O)/C=C/CCCCCCCCCCCCC)COP([O-])(OCC[N+](C)(C)C)=O)=O	sphingomyelin (d18:1/19:0, d19:1/18:0)*	sphingomyelin (d18:1/19:0, d19:1/18:0)*						Pos Late
100015789	402	57479	211142	Lipid	Sphingomyelins	3112	NAMED	ZLNGRWIWHFFRNK-UKCALJHFSA-N	CCC/C=C/CCCCCCCC/C=C/[C@@H](O)[C@@H](NC(CCCCCCCCCCCCCCCC/C=C/C/C=C/CC)=O)COP([O-])(OCC[N+](C)(C)C)=O	sphingomyelin (d18:2/24:2)*	sphingomyelin (d18:2/24:2)*			HMDB0240644			Pos Late
100015790	402	57480	211143	Lipid	Sphingomyelins	3126	NAMED	SDUGEKJCGFHJRC-GKPQAQNZSA-N	CCC/C=C/CCCCCCCC/C=C/[C@@H](O)[C@@H](NC(CCCCCCCCCCCCCCCCCCCC)=O)COP([O-])(OCC[N+](C)(C)C)=O	sphingomyelin (d18:2/21:0, d16:2/23:0)*	sphingomyelin (d18:2/21:0, d16:2/23:0)*			HMDB0240676			Pos Late
100015791	402	57482	211145	Lipid	Sphingomyelins	3111	NAMED	FEKSRDMVIULIDJ-SQPFVDNVSA-N	CCC/C=C/CCCCCCCC/C=C/[C@@H](O)[C@@H](NC(CCCCCCCCCCCCCCCCC/C=C/CCC)=O)COP([O-])(OCC[N+](C)(C)C)=O	sphingomyelin (d18:2/23:1)*	sphingomyelin (d18:2/23:1)*			HMDB0240668			Pos Late
100015792	402	57478	211141	Lipid	Sphingomyelins	3132	NAMED	JONXXLXMISNQNG-BXMSAMRLSA-N	[H][C@](NC(CCCCCCCCCCCCCCCCCCCCCCCC)=O)(COP(OCC[N+](C)(C)C)([O-])=O)[C@@](O)([H])/C=C/CCCCCCCCCCCCC	sphingomyelin (d18:1/25:0, d19:0/24:1, d20:1/23:0, d19:1/24:0)*	sphingomyelin (d18:1/25:0, d19:0/24:1, d20:1/23:0, d19:1/24:0)*		24846885	HMDB0240675,HMDB0240674,HMDB0240673,HMDB0240671			Pos Late
100015793	402	57483	211146	Lipid	Sphingomyelins	3117	NAMED	YHBBZTIPONDTRX-TVUHHANTSA-N	[H][C@](NC(CCCCCCCCCCCCCC)=O)(COP(OCC[N+](C)(C)C)([O-])=O)[C@@](O)([H])/C=C/CCCCCCCC/C=C\CCC	sphingomyelin (d17:2/16:0, d18:2/15:0)*	sphingomyelin (d17:2/16:0, d18:2/15:0)*			HMDB0240677			Pos Late
100021000	402	62851	220620	Lipid	Sphingomyelins	3105	NAMED	FAVAZPKFPKOYCT-VTAPXIELSA-N	CCCCCCCCCCCCCCC(O)C(N[C@@H](COP([O-])(OCC[N+](C)(C)C)=O)[C@@H](/C=C/CCCCCCCCCCCCC)O)=O	hydroxypalmitoyl sphingomyelin (d18:1/16:0(OH))**	hydroxypalmitoyl sphingomyelin (d18:1/16:0(OH))**						Pos Late
297	402	17747	158164	Lipid	Sphingosines	3160	NAMED	WWUZIQQURGPMPG-CCEZHUSRSA-N	CCCCCCCCCCCCC/C=C/C(C(CO)N)O	sphingosine	sphingosine	123-78-4	4510275	HMDB0000252	C00319	5280335	Pos Late
100000626	402	34445	158668	Lipid	Sphingosines	3162	NAMED	DUYSYHSSBDVJSM-KRWOKUGFSA-N	OP([O-])(OC[C@@]([H])([C@](O)(/C=C/CCCCCCCCCCCCC)[H])[NH3+])=O	sphingosine 1-phosphate	sphingosine 1-phosphate	26993-30-6	4446673	HMDB0000277	C06124	5283560	Pos Late
100015723	402	57428	211081	Lipid	Sphingosines	3168	NAMED	BTUSGZZCQZACPT-YYZTVXDQSA-N	OC[C@H](N)[C@H](O)/C=C/CCCCCCCCCCC	hexadecasphingosine (d16:1)*	hexadecasphingosine (d16:1)*		28533427			14767871	Pos Late
100015724	402	57427	211080	Lipid	Sphingosines	3169	NAMED	RBEJCQPPFCKTRZ-LHMZYYNSSA-N	OC[C@H](N)[C@H](O)/C=C/CCCCCCCCCCCC	heptadecasphingosine (d17:1)	heptadecasphingosine (d17:1)	6918-48-5	4446670			5283557	Pos Late
266	402	63	164177	Lipid	Sterol	3193	NAMED	HVYWMOMLDIMFJA-LBHVWCRMSA-N	CC1(C2C(C)CCCC(C)C)C(CC2)C(CC=C3C4(CC[C@H](O)C3)C)C4CC1	cholesterol	cholesterol	57-88-5	4937803	HMDB0000067	C00187	5997,6432564,11025495	Pos Late
100001269	402	33997	164179	Lipid	Sterol	3225	NAMED	SGNBVLSWZMBQTH-PODYLUTMSA-N	C[C@H](CC[C@@H](C)C(C)C)[C@@]1([H])CC[C@@]2([H])[C@]3([H])CC=C4C[C@@H](O)CC[C@]4(C)[C@@]3([H])CC[C@@]21C	campesterol	campesterol	474-62-4	151215	HMDB0002869	C01789	173183	Pos Late
100001606	305	35324	238705	Lipid	Sterol	3194	NAMED	BHYOQNUELFTYRT-UHFFFAOYSA-N	CC1(C2C(C)CCCC(C)C)C(CC2)C(CC=C3C4(CCC(OS(=O)(O)=O)C3)C)C4CC1	cholesterol sulfate	cholesterol sulfate	2864-50-8	4371550	HMDB00653	C18043	65076	Polar
100001609	209	36776	128301	Lipid	Sterol	3207	NAMED	SATGKQGFUDXGAX-MYWFJNCASA-N	O=C(C(CCC[C@H]([C@H]1CC[C@H]2[C@H]3[C@@H]([C@]4(C)C(C[C@H]3O)=CC(CC4)=O)CC[C@@]21C)C)C)O	7-alpha-hydroxy-3-oxo-4-cholestenoate (7-Hoca)	7-HOCA	115538-85-7	2338765	HMDB0012458	C17337	3081085	Neg
100002227	402	38125	164218	Lipid	Sterol	3220	NAMED	NYOXRYYXRWJDKP-UHFFFAOYSA-N	CC12C(CCC3C2CCC4(C)C3CCC4C(CCCC(C)C)C)=CC(CC1)=O	4-cholesten-3-one	4-cholesten-3-one	601-57-0	427	HMDB0000921	C00599	91477	Pos Late
100006370	209	54805	207701	Lipid	Sterol	3210	NAMED	WVXOMPRLWLXFAP-AMQKJUDNSA-N	C[C@@H]([C@H]1CC[C@@H]2[C@]1(C)CC[C@H]3[C@H]2CC=C4[C@]3(C)CC[C@H](O)C4)CCCC(C(O)=O)C	3beta-hydroxy-5-cholestenoate	3beta-hydroxy-5-cholestenoate	6561-58-6		HMDB0012453	C17333	165511	Neg
93	305	528	146398	Energy	TCA Cycle	1446	NAMED	KPGXRSRHYNQIFN-UHFFFAOYSA-N	O=C(C(O)=O)CCC(O)=O	alpha-ketoglutarate	alpha-ketoglutarate	328-50-7,22202-68-2,305-72-6	50	HMDB0000208	C00026	51	Polar
252	305	1437	147106	Energy	TCA Cycle	1449	NAMED	KDYFGRWQOYBRFD-UHFFFAOYSA-N	OC(CCC(O)=O)=O	succinate	succinate	110-15-6	1078	HMDB0000254	C00042	1110	Polar
330	305	1643	146876	Energy	TCA Cycle	1450	NAMED	VZCYOOQTPOCHFL-OWOJBTEDSA-N	OC(/C=C/C(O)=O)=O	fumarate	fumarate	100-17-8	10197150	HMDB0000134	C00122	444972	Polar
409	209	1303	123199	Energy	TCA Cycle	1452	NAMED	BJEPYKJPYRNKOW-UHFFFAOYSA-N	OC(C(O)=O)CC(O)=O	malate	malate	6915-15-7	510	HMDB0031518,HMDB0000156,HMDB0000744	C00149,C00711,C00497	525	Neg
1124	209	1564	124575	Energy	TCA Cycle	1440	NAMED	KRKNYBCHXYNGOX-UHFFFAOYSA-N	OC(CC(CC(O)=O)(O)C(O)=O)=O	citrate	citrate	77-92-9	305	HMDB0000094	C00158	311	Neg
1206	305	12110	147725	Energy	TCA Cycle	1444	NAMED	ODBLHEXUDAPZAU-OKKQSCSOSA-N	OC(C[C@@H]([C@H](O)C(O)=O)[C@@](O)=O)=O	isocitrate	isocitrate	20226-99-7	1161	HMDB0001874	C00451	5318532	Polar
2053	305	15729	147741	Energy	TCA Cycle	1457	NAMED	KQTIIICEAUMSDG-UHFFFAOYSA-N	OC(CC(C(O)=O)CC(O)=O)=O	tricarballylate	tricarballylate	99-14-9	14220	HMDB0031193	C19806	14925	Polar
100001359	209	46173	144239	Energy	TCA Cycle	1442	NAMED			aconitate [cis or trans]	aconitate [cis or trans]			HMDB0000958,HMDB000072	C004174,C02341	444212,643757	Neg
100001948	400	37058	156287	Energy	TCA Cycle	1448	NAMED	HAEVNYBCYZZDFL-UHFFFAOYSA-N	[O-]C(CC(C[N+](C)(C)C)OC(CCC(O)=O)=O)=O	succinylcarnitine (C4-DC)	succinylcarnitine (C4-DC)	256928-74-2	28639166	HMDB0061717		71464481	Pos Early
100002554	305	39601	146994	Energy	TCA Cycle	1460	NAMED	XKJVEVRQMLKSMO-SSDOTTSWSA-N	O=C(O)CC[C@](O)([C@@](O)=O)CC(O)=O	homocitrate	homocitrate	320573-06-6	388564	HMDB0003518	C01251	439459	Polar
100009239	305	54724	207379	Energy	TCA Cycle	1445	NAMED	UKZDIMBDWHZXOK-UHFFFAOYSA-N	OC(C(C1)C(C(O)=O)OC1=O)=O	isocitric lactone	isocitric lactone	4702-32-3	88729			98259	Polar
100021130	305	63258	222173	Energy	TCA Cycle	1465	NAMED	RWLDAJMGAVDXSH-UHFFFAOYSA-N	OC(C(C(O)=O)CC(O)=O)=O	carboxysuccinate	carboxysuccinate		277276			313489	Polar
522	209	35670	128273	Cofactors and Vitamins	Thiamine Metabolism	4423	NAMED	AYEKOFBPNLCAJY-UHFFFAOYSA-N	CC1=NC=C(C(N)=N1)C[N+]2=CSC(CCOP(OP(O)([O-])=O)(O)=O)=C2C	thiamin diphosphate	thiamin diphosphate	154-87-0	8715	HMDB0001372	C00068	1132	Neg
523	400	15798	164851	Cofactors and Vitamins	Thiamine Metabolism	4422	NAMED	HZSAJDVWZRBGIF-UHFFFAOYSA-N	CC1=NC=C(C[N+]2=CSC(CCOP(O)([O-])=O)=C2C)C(N)=N1	thiamin monophosphate	thiamin monophosphate	532-40-1	2627905	HMDB0002666	C01081	1131,3382778	Pos Early
873	400	5341	155495	Cofactors and Vitamins	Thiamine Metabolism	4421	NAMED	OHQKBYLHTFYNQF-UHFFFAOYSA-N	NC1=C(C[N+]2=CSC(CC[O-])=C2C)C=NC(C)=N1	thiamin (Vitamin B1)	thiamin (Vitamin B1)	59-43-8		HMDB0000235	DG00125,C00378,D08580	1130	Pos Early
1105	402	1561	164189	Cofactors and Vitamins	Tocopherol Metabolism	4361	NAMED	GVJHHUAWPYXKBD-IEOSBIPESA-N	CC1=C2C(O[C@@](CCC[C@H](C)CCC[C@H](C)CCC[C@H](C)C)(C)CC2)=C(C)C(C)=C1O	alpha-tocopherol	alpha-tocopherol	10191-41-0,59-02-9	14265	HMDB0001893	C02477	86472	Pos Late
98	209	1417	124553	Amino Acid	Tryptophan Metabolism	272	NAMED	HCZHHEIFKROPDY-UHFFFAOYSA-N	OC1=C(C=CC=C2)C2=NC(C(O)=O)=C1	kynurenate	kynurenate	492-27-3	3712	HMDB0000715	C01717	3845	Neg
504	400	2342	155468	Amino Acid	Tryptophan Metabolism	287	NAMED	QZAYGJVTTNCVMB-UHFFFAOYSA-N	NCCC1=CNC(C=C2)=C1C=C2O	serotonin	serotonin	153-98-0	5013	HMDB0000259	C00780	5202	Pos Early
565	400	54	155294	Amino Acid	Tryptophan Metabolism	254	NAMED	QIVBCDIJIAJPQS-VIFPVBQESA-N	O=C(O)[C@@H](N)CC1=CNC2=C1C=CC=C2	tryptophan	tryptophan	73-22-3	6066	HMDB0000929	C00078	6305	Pos Early
1022	400	1512	155387	Amino Acid	Tryptophan Metabolism	282	NAMED	SIOXPEMLGUPBBT-UHFFFAOYSA-N	O=C(O)C1=NC=CC=C1	picolinate	picolinate	98-98-6	993	HMDB0002243	C10164	1018	Pos Early
1258	400	57746	213341	Amino Acid	Tryptophan Metabolism	275	NAMED	RWZYAGGXGHYGMB-UHFFFAOYSA-N	OC(C1=CC=CC=C1N)=O	anthranilate	anthranilate	118-92-3	222	HMDB0001123	C00108	227	Pos Early
100000015	209	15679	123267	Amino Acid	Tryptophan Metabolism	278	NAMED	FBZONXHGGPHHIY-UHFFFAOYSA-N	OC1=C2C(C(O)=CC(C(O)=O)=N2)=CC=C1	xanthurenate	xanthurenate	59-007	5497	HMDB0000881	C02470	5699	Neg
100000265	400	15140	155539	Amino Acid	Tryptophan Metabolism	267	NAMED	YGPSJZOEDVAXAB-QMMMGPOBSA-N	N[C@H](C(O)=O)CC(C1=CC=CC=C1N)=O	kynurenine	kynurenine	2922-83-0	141580	HMDB0000684	C00328	161166	Pos Early
100000463	209	18349	124659	Amino Acid	Tryptophan Metabolism	298	NAMED	XGILAAMKEQUXLS-UHFFFAOYSA-N	OC(C(O)=O)CC1=CNC2=C1C=CC=C2	indolelactate	indolelactate	832-97-3	83867	HMDB0000671	C02043	92904	Neg
100000467	209	27672	123315	Amino Acid	Tryptophan Metabolism	322	NAMED	BXFFHSIDQOFMLE-UHFFFAOYSA-N	O=S(OC2=CNC1=CC=CC=C12)(O)=O	3-indoxyl sulfate	3-indoxyl sulfate	2642-37-7	9840	HMDB0000682		10258	Neg
100002185	209	38116	127709	Amino Acid	Tryptophan Metabolism	316	NAMED	KMAKOBLIOCQGJP-UHFFFAOYSA-N	O=C(C1=CNC2=C1C=CC=C2)O	indole-3-carboxylate	indole-3-carboxylate	771-50-6		HMDB0003320	C19837	69867	Neg
100006379	400	48782	157831	Amino Acid	Tryptophan Metabolism	261	NAMED	CPXSBHKDEPPWIX-RAYCSJGISA-N	N[C@H](C(O)=O)CC1=C([C@H]([C@H]([C@@H](O)[C@@H]2O)O)O[C@@H]2CO)NC3=CC=CC=C13	C-glycosyltryptophan	C-glycosyltryptophan	180509-18-6	9157171	HMDB0240296		10981970	Pos Early
100006730	209	54730	207583	Amino Acid	Tryptophan Metabolism	318	NAMED	YDXXLJMIHMIOIF-UHFFFAOYSA-N	O=C(NCC(O)=O)CC1=CNC2=CC=CC=C21	indoleacetylglycine	indoleacetylglycine	13113-08-1	393944			446640	Neg
100008931	209	52749	166419	Amino Acid	Tryptophan Metabolism	323	NAMED	KUYNOZVWCFXSNE-BYNIDDHOSA-N	O[C@H]([C@@H](O)[C@@H]1O)[C@@H](O[C@@H]1C(O)=O)OC2=CNC3=C2C=CC=C3	indoxyl glucuronide	indoxyl glucuronide	35804-66-1	2015556	HMDB0010319		2733785	Neg
100010863	209	54917	208304	Amino Acid	Tryptophan Metabolism	306	NAMED	WPZHLFMFBBIAFZ-UHFFFAOYSA-N	O=C(NCC(O)=O)CCC1=CNC2=C1C=CC=C2	indolepropionylglycine	indolepropionylglycine		5990843			129691959	Neg
100022120	400	64568	238235	Amino Acid	Tryptophan Metabolism	263	NAMED	YLEQTOAIAOPFBY-UHFFFAOYSA-N	OC(C(N)(C)N(C1=C(C2)C=CC=C1)C2=O)=O	oxindolylalanine	oxindolylalanine					20977764	Pos Early
240	209	32197	123321	Amino Acid	Tyrosine Metabolism	181	NAMED	JVGVDSSUAVXRDY-UHFFFAOYSA-N	OC(C(O)=O)CC1=CC=C(O)C=C1	3-(4-hydroxyphenyl)lactate	3-(4-hydroxyphenyl)lactate (HPLA)	6482-98-0	9010	HMDB0000755	C03672	9378	Neg
815	400	1299	155353	Amino Acid	Tyrosine Metabolism	162	NAMED	OUYCCCASQSFEME-QMMMGPOBSA-N	N[C@@H](CC1=CC=C(O)C=C1)C(O)=O	tyrosine	tyrosine	60-18-4	5833	HMDB0000158	C00082	6057	Pos Early
1342	400	12017	155509	Amino Acid	Tyrosine Metabolism	204	NAMED	PFDUUKDQEHURQC-ZETCQYMHSA-N	COC1=C(O)C=CC(C[C@@H](C(O)=O)N)=C1	3-methoxytyrosine	3-methoxytyrosine	300-48-1	8948	HMDB0001434		9307	Pos Early
1748	400	12130	155520	Amino Acid	Tyrosine Metabolism	195	NAMED	VYFYYTLLBUKUHU-UHFFFAOYSA-N	NCCC1=CC=C(O)C(O)=C1	dopamine	dopamine	62-31-7	661	HMDB0000073	C03758	681	Pos Early
100001510	209	32553	143728	Amino Acid	Tyrosine Metabolism	190	NAMED	CTYRPMDGLDAWRQ-UHFFFAOYSA-N	OS(OC1=CC=CC=C1)(=O)=O	phenol sulfate	phenol sulfate	937-34-8	67018	HMDB0060015	C02180	74426	Neg
100002078	400	37451	156376	Amino Acid	Tyrosine Metabolism	217	NAMED	MWZPENIJLUWBSY-UHFFFAOYSA-N	OC1=CC=C(CC(C(OC)=O)N)C=C1	O-methyltyrosine	O-methyltyrosine	1080-06-4	69406	HMDB0014903	D00762	441350,2723935	Pos Early
100002250	209	38349	141866	Amino Acid	Tyrosine Metabolism	221	NAMED	IACOAKYXFIWAQN-UHFFFAOYSA-N	COC1=CC(CC(O)=O)=CC=C1OS(=O)(O)=O	homovanillate sulfate	homovanillate sulfate	38339-06-9	21896746	HMDB11719		29981063	Neg
100006095	209	48410	160464	Amino Acid	Tyrosine Metabolism	230	NAMED	OYDCCWNLILCHDJ-ZZXKWVIFSA-N	O=C(O[H])/C=C/C1=CC=C(OS(=O)(O)=O)C=C1	4-hydroxycinnamate sulfate	4-hydroxycinnamate sulfate	376374-66-2	4797737			6070438	Neg
100006191	209	48841	155015	Amino Acid	Tyrosine Metabolism	225	NAMED	JPAUCQAJHLSMQW-XPORZQOISA-N	O[C@H]([C@@H](O)[C@@H]1O)[C@@H](O[C@@H]1C(O)=O)OC2=CC=C(C)C=C2	p-cresol glucuronide*	p-cresol glucuronide*	17680-99-8	135751	HMDB0011686		154035	Neg
100006361	209	48407	155061	Amino Acid	Tyrosine Metabolism	224	NAMED	NZKRYJGNYPYXJZ-UHFFFAOYSA-N	NCCC1=CC(OS(=O)(O)=O)=C(O)C=C1	dopamine 3-O-sulfate	dopamine 3-O-sulfate		108936	HMDB0006275	C13690	122136	Neg
100006633	209	53027	166150	Amino Acid	Tyrosine Metabolism	232	NAMED	IIODELUADFSHIZ-UHFFFAOYSA-N	OS(OC(C=C1)=CC=C1CC(O)=O)(=O)=O	4-hydroxyphenylacetate sulfate	4-hydroxyphenylacetate sulfate						Neg
100006634	209	52921	166026	Amino Acid	Tyrosine Metabolism	234	NAMED	VBCLPDSIELLWDI-UHFFFAOYSA-N	OS(OC1=CC(CC(O)=O)=CC=C1)(=O)=O	3-hydroxyphenylacetate sulfate	3-hydroxyphenylacetate sulfate						Neg
100006679	209	52747	166417	Amino Acid	Tyrosine Metabolism	191	NAMED	WVHAUDNUGBNUDZ-GOVZDWNOSA-N	O[C@H]1[C@H](OC2=CC=CC=C2)O[C@H](C(O)=O)[C@@H](O)[C@@H]1O	phenol glucuronide	phenol glucuronide	17685-05-1	78692	HMDB0060014		87235	Neg
100009326	209	53243	179153	Amino Acid	Tyrosine Metabolism	237	NAMED	ICPYZFZFSLTYID-GOVZDWNOSA-N	O[C@H]([C@@H](O)[C@@H]1O)[C@@H](O[C@@H]1C(O)=O)OC(C=CC=C2)=C2O	catechol glucuronide	catechol glucuronide			HMDB0240490		75124209	Neg
231	400	1638	155435	Amino Acid	Urea cycle; Arginine and Proline Metabolism	483	NAMED	ODKSFYDXXFIFQN-UHFFFAOYSA-N	N=C(N)NCCCC(N)C(O)=O	arginine	arginine	1119-34-2	227	HMDB0000517	C00062	6322	Pos Early
232	400	15497	155552	Amino Acid	Urea cycle; Arginine and Proline Metabolism	484	NAMED	KDZOASGQNOPSCU-UHFFFAOYSA-N	NC(C(O)=O)CCCNC(NC(C(O)=O)CC(O)=O)=N	argininosuccinate	argininosuccinate	156637-58-0	805	HMDB0000052	C03406	60150382	Pos Early
391	400	2132	155460	Amino Acid	Urea cycle; Arginine and Proline Metabolism	492	NAMED	RHGKLRLOHDJJDR-UHFFFAOYSA-N	NC(C(O)=O)CCCNC(N)=O	citrulline	citrulline	372-75-8	810	HMDB0000904	C00327	9750	Pos Early
444	400	1493	155375	Amino Acid	Urea cycle; Arginine and Proline Metabolism	487	NAMED	AHLPHDHHMVZTML-BYPYZUCNSA-N	O=C(O)[C@@H](N)CCCN	ornithine	ornithine	3184-13-2	6026	HMDB0000214	C00077	6262	Pos Early
480	400	1898	155455	Amino Acid	Urea cycle; Arginine and Proline Metabolism	495	NAMED	ONIBWKKTOPOVIA-UHFFFAOYSA-N	OC(C1CCCN1)=O	proline	proline	147-85-3	128566	HMDB0000162,HMDB0003411	C00148,C000763	8988,145742,614	Pos Early
533	400	1670	155443	Amino Acid	Urea cycle; Arginine and Proline Metabolism	485	NAMED	XSQUKJJJFZCRTK-UHFFFAOYSA-N	O=C(N)N	urea	urea	57-13-6	1143	HMDB0000294	C00086	1176	Pos Early
1001	400	32306	155905	Amino Acid	Urea cycle; Arginine and Proline Metabolism	513	NAMED	PMMYEEVYMWASQN-DMTCNVIQSA-N	O[C@@H]1C[C@@H](C(O)=O)NC1	trans-4-hydroxyproline	hydroxyproline	51-35-4	5605	HMDB0000725	C01157	5810	Pos Early
100000963	305	22138	147550	Amino Acid	Urea cycle; Arginine and Proline Metabolism	494	NAMED	XIGSAGMEBXLVJJ-YFKPBYRVSA-N	N[C@H](C(O)=O)CCCCNC(N)=O	homocitrulline	homocitrulline	1190-49-4	58582	HMDB0000679	C02427	65072	Polar
100001167	400	35127	156146	Amino Acid	Urea cycle; Arginine and Proline Metabolism	515	NAMED	ONPXCLZMBSJLSP-ALKRTJFJSA-N	OC([C@H]1N(C([C@H]2NCCC2)=O)CC(O)C1)=O	pro-hydroxy-pro	prolylhydroxyproline	18684-24-7	9847785	HMDB0006695		11902893	Pos Early
100001266	400	33953	156051	Amino Acid	Urea cycle; Arginine and Proline Metabolism	499	NAMED	SNEIUMQYRCDYCH-LURJTMIESA-N	O=C(O)[C@@H](NC(C)=O)CCCNC(N)=N	N-acetylarginine	N-acetylarginine	155-84-0	60752	HMDB0004620	C02562	67427	Pos Early
100001577	400	48434	157777	Amino Acid	Urea cycle; Arginine and Proline Metabolism	504	NAMED	WMQMIOYQXNRROC-LURJTMIESA-N	OC([C@@H](NC(C)=O)CCCNC(N)=O)=O	N-acetylcitrulline	N-acetylcitrulline	33965-42-3	571213	HMDB0000856	C15532,C02851	656979	Pos Early
100001810	400	36808	156271	Amino Acid	Urea cycle; Arginine and Proline Metabolism	498	NAMED	YDGMGEXADBMOMJ-LURJTMIESA-N	N[C@@H](CCCNC(N(C)C)=N)C(O)=O	dimethylarginine (SDMA + ADMA)	dimethylarginine (ADMA + SDMA)	102783-24-4	110375	HMDB0003334,HMDB0001539	C21189,C03626	123831,169148	Pos Early
100001956	400	37431	156358	Amino Acid	Urea cycle; Arginine and Proline Metabolism	518	NAMED	CWLQUGTUXBXTLF-UHFFFAOYSA-N	O=C(O)C1N(C)CCC1	N-methylproline	N-methylproline	475-11-6	541	HMDB0094696		643474	Pos Early
100002769	400	57461	211115	Amino Acid	Urea cycle; Arginine and Proline Metabolism	522	NAMED	BMFMQGXDDJALKQ-BYPYZUCNSA-N	N=C(N)NCCC[C@H](O)C(O)=O	argininate*	argininate*	157-07-3	140984	HMDB0003148		160437	Pos Early
100002784	400	55072	208196	Amino Acid	Urea cycle; Arginine and Proline Metabolism	491	NAMED	ARBHXJXXVVHMET-UHFFFAOYSA-N	OC(C(CCC/N=C(N)/N)=O)=O	2-oxoarginine*	2-oxoarginine*	3715-10-4	542	HMDB0004225	C03771	558	Pos Early
100004488	400	43586	157041	Amino Acid	Urea cycle; Arginine and Proline Metabolism	521	NAMED	NTNWOCRCBQPEKQ-YFKPBYRVSA-N	OC([C@H](CCCN([H])/C(N([H])[H])=N/C)N([H])[H])=O	N-monomethylarginine	N-monomethylarginine	53308-83-1	117259	HMDB0029416	C03884	132862	Pos Early
100004523	209	43249	124707	Amino Acid	Urea cycle; Arginine and Proline Metabolism	508	NAMED	SRXKAYJJGAAOBP-UHFFFAOYSA-N	CC(NCCCC(N)C(O)=O)=O	N-delta-acetylornithine	N-delta-acetylornithine		8096135	HMDB0003357	C00437	9920500	Neg
100004575	209	43591	153118	Amino Acid	Urea cycle; Arginine and Proline Metabolism	510	NAMED	XUYANFPPYJSBPU-UHFFFAOYSA-N	OC(C(CCCNC(C)=O)N([H])C(C)=O)=O	N2,N5-diacetylornithine	N2,N5-diacetylornithine	39825-23-5	8573834	HMDB0240345		65977	Neg
100020217	400	62947	220818	Amino Acid	Urea cycle; Arginine and Proline Metabolism	519	NAMED	KXONJPJIFNGMCN-UHFFFAOYSA-N	O=C(C([N+](C)(C)C)C)N1CCCC1C([O-])=O	N,N,N-trimethyl-alanylproline betaine (TMAP)	N,N,N-trimethyl-alanylproline betaine (TMAP)			HMDB0240365			Pos Early
100020361	400	62853	220624	Amino Acid	Urea cycle; Arginine and Proline Metabolism	489	NAMED	YCCMTCQQDULIFE-UHFFFAOYSA-N	NC1CCCNC1=O	3-amino-2-piperidone	3-amino-2-piperidone	1892-22-4	4371576	HMDB0000323		5200225	Pos Early
498	402	1806	165222	Cofactors and Vitamins	Vitamin A Metabolism	4430	NAMED	FPIPGXGPPPQFEQ-OVSJKPMPSA-N	C/C(/C=C/C(C(C)(CCC1)C)=C1C)=C\C=C\C(C)=C\CO	retinol (Vitamin A)	retinol (Vitamin A)	68-26-8	393012	HMDB0000305	C00473	445354	Pos Late
491	400	1651	155439	Cofactors and Vitamins	Vitamin B6 Metabolism	4451	NAMED	RADKZDMFGJYCBB-UHFFFAOYSA-N	OC1=C(C)N=CC(CO)=C1C=O	pyridoxal	pyridoxal	65-22-5	1021	HMDB0001545	C00250	1050	Pos Early
492	209	5331	152420	Cofactors and Vitamins	Vitamin B6 Metabolism	4450	NAMED	NGVDGCNFYWLIFO-UHFFFAOYSA-N	O=P(O)(O)OCC1=CN=C(C)C(O)=C1C([H])=O	pyridoxal phosphate	pyridoxal phosphate	41468-25-1	1022	HMDB0001491	C00018	1051	Neg
493	400	3138	155486	Cofactors and Vitamins	Vitamin B6 Metabolism	4449	NAMED	ZMJGSOSNSPKHNH-UHFFFAOYSA-N	NCC1=C(COP(O)(O)=O)C=NC(C)=C1O	pyridoxamine phosphate	pyridoxamine phosphate	529-96-4	1024	HMDB0001555	C00647	1053	Pos Early
568	400	2150	155464	Cofactors and Vitamins	Vitamin B6 Metabolism	4448	NAMED	NHZMQXZHNVQTQA-UHFFFAOYSA-N	NCC(C(O)=C(C)N=C1)=C1CO	pyridoxamine	pyridoxamine	58052-48-5	1023	HMDB0001431	C00534	1052	Pos Early
100001121	209	31555	124697	Cofactors and Vitamins	Vitamin B6 Metabolism	4452	NAMED	HXACOUQIXZGNBF-UHFFFAOYSA-N	OC1=C(C(O)=O)C(CO)=CN=C1C	pyridoxate	pyridoxate	82-82-6	6467	HMDB0000017	C00847	6723	Neg
999910445	400	47680	157553				UNNAMED			X-10445	X-10445						Pos Early
999911612	209	47431	148921				UNNAMED			X-11612	X-11612						Neg
999911615	209	32932	219822				UNNAMED			X-11615	X-11615						Neg
999911787	400	33132	156002				UNNAMED			X-11787	X-11787						Pos Early
999911979	209	47508	149008				UNNAMED			X-11979	X-11979						Neg
999912097	400	47685	157558				UNNAMED			X-12097	X-12097						Pos Early
999912100	400	47687	157560				UNNAMED			X-12100	X-12100						Pos Early
999912101	400	47642	157543				UNNAMED			X-12101	X-12101						Pos Early
999912104	209	52597	165325				UNNAMED			X-12104	X-12104						Neg
999912117	400	47695	157567				UNNAMED			X-12117	X-12117						Pos Early
999912127	400	47702	157574				UNNAMED			X-12127	X-12127						Pos Early
999912193	400	47705	157576				UNNAMED			X-12193	X-12193						Pos Early
999912199	400	47706	157577				UNNAMED			X-12199	X-12199						Pos Early
999912221	209	47911	150059				UNNAMED			X-12221	X-12221						Neg
999912306	209	47917	150069				UNNAMED			X-12306	X-12306						Neg
999912411	209	46616	146378				UNNAMED			X-12411	X-12411						Neg
999912462	400	46620	157261				UNNAMED			X-12462	X-12462						Pos Early
999912680	400	47437	157418				UNNAMED			X-12680	X-12680						Pos Early
999912718	209	46973	148226				UNNAMED			X-12718	X-12718						Neg
999912798	400	46624	157263				UNNAMED			X-12798	X-12798						Pos Early
999913553	209	47959	150152				UNNAMED			X-13553	X-13553						Neg
999913684	400	47790	157611				UNNAMED			X-13684	X-13684						Pos Early
999913744	209	47209	148686				UNNAMED			X-13744	X-13744						Neg
999913846	209	47978	150178				UNNAMED			X-13846	X-13846						Neg
999914056	400	46632	157266				UNNAMED			X-14056	X-14056						Pos Early
999915136	400	47619	157524				UNNAMED			X-15136	X-15136						Pos Early
999915220	209	46658	146599				UNNAMED			X-15220	X-15220						Neg
999915461	400	46283	157144				UNNAMED			X-15461	X-15461						Pos Early
999915503	209	46977	148230				UNNAMED			X-15503	X-15503						Neg
999915520	209	47523	149024				UNNAMED			X-15520	X-15520						Neg
999916397	400	47802	157623				UNNAMED			X-16397	X-16397						Pos Early
999916580	400	47804	157625				UNNAMED			X-16580	X-16580						Pos Early
999916649	209	47992	150196				UNNAMED			X-16649	X-16649						Neg
999917010	209	47993	150197				UNNAMED			X-17010	X-17010						Neg
999917325	209	46672	146618				UNNAMED			X-17325	X-17325						Neg
999917335	402	47820	160187				UNNAMED			X-17335	X-17335						Pos Late
999917367	209	46994	148247				UNNAMED			X-17367	X-17367						Neg
999917676	209	46970	148223				UNNAMED			X-17676	X-17676						Neg
999918059	209	48039	150245				UNNAMED			X-18059	X-18059						Neg
999919299	209	47673	149607				UNNAMED			X-19299	X-19299						Neg
999920512	209	54689	180903				UNNAMED			X-20512	X-20512						Neg
999921310	209	46354	145053				UNNAMED			X-21310	X-21310						Neg
999921353	209	46398	145481				UNNAMED			X-21353	X-21353						Neg
999921788	209	46964	148217				UNNAMED			X-21788	X-21788						Neg
999921796	209	46972	148225				UNNAMED			X-21796	X-21796						Neg
999922162	400	47417	157401				UNNAMED			X-22162	X-22162						Pos Early
999922767	209	48072	150286				UNNAMED			X-22767	X-22767						Neg
999922770	209	48075	150289				UNNAMED			X-22770	X-22770						Neg
999922771	209	48076	150290				UNNAMED			X-22771	X-22771						Neg
999922772	209	48077	150291				UNNAMED			X-22772	X-22772						Neg
999922776	209	48081	150295				UNNAMED			X-22776	X-22776						Neg
999922810	209	48127	150610				UNNAMED			X-22810	X-22810						Neg
999922918	209	52659	165414				UNNAMED			X-22918	X-22918						Neg
999923171	400	48851	157837				UNNAMED			X-23171	X-23171						Pos Early
999923593	400	49469	161131				UNNAMED			X-23593	X-23593						Pos Early
999923639	400	49515	161179				UNNAMED			X-23639	X-23639						Pos Early
999923644	400	49521	161202				UNNAMED			X-23644	X-23644						Pos Early
999923665	400	49542	161233				UNNAMED			X-23665	X-23665						Pos Early
999923678	402	49555	161246				UNNAMED			X-23678	X-23678						Pos Late
999923680	402	49557	161248				UNNAMED			X-23680	X-23680						Pos Late
999923782	402	49681	161533				UNNAMED			X-23782	X-23782						Pos Late
999923890	209	49792	161664				UNNAMED			X-23890	X-23890						Neg
999924027	402	52056	164000				UNNAMED			X-24027	X-24027						Pos Late
999924257	209	52311	164340				UNNAMED			X-24257	X-24257						Neg
999924425	400	52655	165410				UNNAMED			X-24425	X-24425						Pos Early
999924428	209	52658	165413				UNNAMED			X-24428	X-24428						Neg
999924432	400	52662	165417				UNNAMED			X-24432	X-24432						Pos Early
999924456	400	52773	165608				UNNAMED			X-24456	X-24456						Pos Early
999924468	400	52785	165624				UNNAMED			X-24468	X-24468						Pos Early
999924470	400	52787	165626				UNNAMED			X-24470	X-24470						Pos Early
999924541	209	52862	165708				UNNAMED			X-24541	X-24541						Neg
999924586	400	52907	165754				UNNAMED			X-24586	X-24586						Pos Early
999924642	209	53070	166457				UNNAMED			X-24642	X-24642						Neg
999924665	209	53093	166480				UNNAMED			X-24665	X-24665						Neg
999924762	209	54700	180947				UNNAMED			X-24762	X-24762						Neg
999924807	400	54835	207721				UNNAMED			X-24807	X-24807						Pos Early
999925055	400	61619	217884				UNNAMED			X-25055	X-25055						Pos Early
999925109	400	61682	217977				UNNAMED			X-25109	X-25109						Pos Early
999925111	400	61684	217979				UNNAMED			X-25111	X-25111						Pos Early
999925242	209	62428	219575				UNNAMED			X-25242	X-25242						Neg
999925516	209	62960	220849				UNNAMED			X-25516	X-25516						Neg
999925793	400	63563	222792				UNNAMED			X-25793	X-25793						Pos Early
999925879	400	63779	223337				UNNAMED			X-25879	X-25879						Pos Early
999925916	400	63820	223384				UNNAMED			X-25916	X-25916						Pos Early
999925940	209	63891	223698				UNNAMED			X-25940	X-25940						Neg
999925948	400	63899	223706				UNNAMED			X-25948	X-25948						Pos Early
999925953	400	63904	223730				UNNAMED			X-25953	X-25953						Pos Early
999925955	400	63906	223732				UNNAMED			X-25955	X-25955						Pos Early
999925957	400	63908	223734				UNNAMED			X-25957	X-25957						Pos Early
999925984	209	63974	224206				UNNAMED			X-25984	X-25984						Neg
999926035	400	64248	235746				UNNAMED			X-26035	X-26035						Pos Early
999926127	209	64650	239306				UNNAMED			X-26127	X-26127						Neg

## Sheet: Sample Meta Data
PARENT_SAMPLE_NAME	CLIENT_IDENTIFIER	NEG	POLAR	POS EARLY	POS LATE	AGE	BOX_NUMBER	CLIENT_MATRIX	CLIENT_SAMPLE_ID	CLIENT_SAMPLE_NUMBER	COMMENTS	DIET	GENDER	GENOTYPE	GROUP_ID	GROUP_NAME	MASS_EXTRACTED	SAMPLE_AMOUNT	SAMPLE_AMOUNT_UNITS	SAMPLE_BOX_LOCATION	TIME_POINT
NORU-01073	FB06211669	210125	210129	210121	210117	18wks	SA00917559	Kidney	G1A	1	wt hfd	HFD	Male	WT	WT_HFD	wt hfd	24	0.162	g	A1	8wks feeding
NORU-01074	FB06211688	210125	210129	210121	210117		SA00917559	Kidney	G1C	2	ko hfd	HFD		KO	KO_HFD	ko hfd	24	0.168	g	A2
NORU-01075	FB06211644	210125	210129	210121	210117		SA00917559	Kidney	G1G	3	ko nd	ND		KO	KO_ND	ko nd	24	0.151	g	A3
NORU-01076	FB06211505	210125	210129	210121	210117		SA00917559	Kidney	G2A	4	wt nd	ND		WT	WT_ND	wt nd	24	0.153	g	A4
NORU-01077	FB06211532	210125	210129	210121	210117		SA00917559	Kidney	G2B	5	ko hfd	HFD		KO	KO_HFD	ko hfd	24	0.15	g	A5
NORU-01078	FB06211304	210125	210129	210121	210117		SA00917559	Kidney	G2C	6	wt nd	ND		WT	WT_ND	wt nd	24	0.155	g	A6
NORU-01079	FB06211608	210125	210129	210121	210117		SA00917559	Kidney	G2D	7	wt hfd	HFD		WT	WT_HFD	wt hfd	24	0.151	g	B1
NORU-01080	FB06211587	210125	210129	210121	210117		SA00917559	Kidney	G2E	8	ko hfd	HFD		KO	KO_HFD	ko hfd	24	0.155	g	B2
NORU-01081	FB06211270	210125	210129	210121	210117		SA00917559	Kidney	G2F	9	ko hfd	HFD		KO	KO_HFD	ko hfd	24	0.155	g	B3
NORU-01082	FB06211589	210125	210129	210121	210117		SA00917559	Kidney	G3B	10	wt nd	ND		WT	WT_ND	wt nd	24	0.158	g	B4
NORU-01083	FB06211529	210125	210129	210121	210117		SA00917559	Kidney	G3C	11	wt hfd	HFD		WT	WT_HFD	wt hfd	24	0.156	g	B5
NORU-01084	FB06211338	210125	210129	210121	210117		SA00917559	Kidney	G3D	12	wt hfd	HFD		WT	WT_HFD	wt hfd	24	0.154	g	B6
NORU-01085	FB06211336	210125	210129	210121	210117		SA00917559	Kidney	G4F	13	ko nd	ND		KO	KO_ND	ko nd	24	0.156	g	C1
NORU-01086	FB06211267	210125	210129	210121	210117		SA00917559	Kidney	G4G	14	ko hfd	HFD		KO	KO_HFD	ko hfd	24	0.153	g	C2
NORU-01087	FB06211521	210125	210129	210121	210117		SA00917559	Kidney	G4H	15	wt hfd	HFD		WT	WT_HFD	wt hfd	24	0.152	g	C3
NORU-01088	FB06211719	210125	210129	210121	210117		SA00917559	Kidney	G5B	16	ko nd	ND		KO	KO_ND	ko nd	24	0.154	g	C4
NORU-01089	FB06211291	210125	210129	210121	210117		SA00917559	Kidney	G6D	17	wt hfd	HFD		WT	WT_HFD	wt hfd	24	0.15	g	C5
NORU-01090	FB06211294	210125	210129	210121	210117		SA00917559	Kidney	G6E	18	ko hfd	HFD		KO	KO_HFD	ko hfd	24	0.153	g	C6
NORU-01091	FB06211498	210125	210129	210121	210117		SA00917559	Kidney	G6H	19	wt nd	ND		WT	WT_ND	wt nd	24	0.154	g	D1
NORU-01092	FB06211381	210125	210129	210121	210117		SA00917559	Kidney	G7A	20	ko nd	ND		KO	KO_ND	ko nd	24	0.159	g	D2
NORU-01093	FB06211570	210125	210129	210121	210117		SA00917559	Kidney	G7C	21	wt nd	ND		WT	WT_ND	wt nd	24	0.154	g	D3
NORU-01094	FB06211302	210125	210129	210121	210117		SA00917559	Kidney	G7D	22	wt nd	ND		WT	WT_ND	wt nd	24	0.158	g	D4
NORU-01095	FB06211740	210125	210129	210121	210117		SA00917559	Kidney	G7E	23	ko nd	ND		KO	KO_ND	ko nd	24	0.16	g	D5
NORU-01096	FB06211284	210125	210129	210121	210117		SA00917559	Kidney	G7F	24	ko nd	ND		KO	KO_ND	ko nd	24	0.157	g	D6

## Sheet: Peak Area Data
PARENT_SAMPLE_NAME	35	49	50	55	75	93	98	111	112	132	133	171	172	180	187	189	192	194	197	207	208	209	211	212	213	215	216	219	229	230	231	232	233	234	240	244	249	250	252	254	266	267	270	272	275	278	279	280	281
NORU-01073	928996	14773576	30822056	6070401	49343	8692558	753427	4765908	38716685	12981036	4933400	196076992	81587541	1374971104	25644164	173179251	3919194	1271149	13309564	102624	4972712	29931737	262844	76322466	778208	749555	1130489	55178876	1853685757	2839063	1641461466	15249898	12664031	3017277949	892581	25042001	35675667	2910967	990326862	23429894	1253444400	545464037	2574345	135757	191698790	1821874	515133697	99438	59914
NORU-01074	5034398	15147674	29314549	3352245	34479	11280952	143558	3912691	34139512	18647918	3459358	190527426	73319157	902708355	23593199	68733900	1851910	677459	10997835	52779	5942739	27877571	289560	74031715	337080	801020	823575	46599518	1299459945	4024495	1491744390	19382346	8768913	1906951017	402682	20022585	23891382	1713014	652916614	20676698	1039852102	508287384	2578614		65964807	3274242	201734816	187487	94939
NORU-01075		4589411	28274564	9655048	32648	16937852	4101237	3906734	54047043	6648964	7758643	179773233	140790695	743177737	11824961	84511119	1816414	2354364	12698546	165056	6106122	38916937	341955	51169980	799196	626214		64803788	1356326574	2733276	1764353097	24999785	1309315	1050276874	2659727	19432294	37694108	1964569	1171218385	18239540	1199088629	1820393160	3265775	665230	136524810	3981504	790741144	176245	56605
NORU-01076	8973542	3752098	25759488	1186475	96343	25783392	574916	7236734	46927509	16798192	3914681	213120730	84121529	839598120	8078683	114686689	817092	646672	11948814	88317	5520265	21965708	220039	34828665	525552	435934	255307	45610615	1467023283	2930307	1637185497	32628067	136513	1041907210	748806	15288043	27769928	2944019	864012187	27846161	1027363664	1372799929	1415489	603782	90819558	2640173	261570819	111983	94807
NORU-01077	612827	15391135	28421736	4791108	146136	13156689	306362	7100681	47441070	16234527	6907788	177446281	77721036	1093484370	23175424	111475400	2245120	1100736	13780541	79560	7339966	34556505	430474	89624505	532463	1425095	3257110	78068279	1329939823	3417605	1329130442	21829448	19839671	2023933753	748965	21695744	24157515	2592000	1234519173	53368832	1120244025	509902432	2963307		93389627	3890042	740547663	156642	65699
NORU-01078	1044684	6032249	30321190	5246324	172045	17514272	806613	6796129	95798467	8779672	8012901	192399939	118999073	836002088	12980137	106205095	1593421	1670630	11297296	128036	6568665	34514838	341267	52345257	684273	770803	1163880	60045351	1658243503	3126941	1575758632	27743194	1249209	1015725365	1526197	21605435	50964184	2699311	1277103262	28402259	1159520235	1841012015	2923254	367123	108903740	6539077	926697841	155782	60047
NORU-01079	856776	13197921	44526205	7253883	70890	10622248	827691	4210009	35116115	12243441	6640503	201073762	104174996	1973406625	40346145	120761096	2979166	1700760	9663771	134412	6214376	35478709	314341	100353887	646259	1013392		79054908	2266547933	4414373	1499429840	11703514	21254114	1590567061	932491	20927128	33266627	2598494	1082173781	42805727	1159566029	490690538	3474457	257591	223499078	1949438	581860904	97534
NORU-01080	1805587	13702148	28050096	7952296	60295	10640785	474239	3611038	30362768	37810868	4804991	209453005	109781880	793033271	41746056	94802979	2395388	1355471	8286637	95861	7034579	23288878	381534	105917461	427959	1169035	1080897	69190527	1185724680	3989387	1576561237	19962132	63748862	2081091036	810801	34207889	19582076	1326392	712800189	20662479	1198791047	473409953	3171931	95892	128498994	3833566	216846725	244475	186639
NORU-01081	792225	14078213	31029095	7399681	104596	11982646	446750	4401810	46200313	21035455	5629784	174354373	87662208	881404458	35234441	107777700	3075773	2101858	8701113	67680	10332986	57069486	577252	112885761	322002	2495593	1766179	77773460	1183665012	4713087	1120488308	16966095	25843248	1098391776	816624	21156680	25176903	1935792	845452361	50748730	1224514261	469311670	3547780	130994	168437883	2242452	269078686	304438	98730
NORU-01082		2967835	28567359	3573871	83363	24311970	1527461	7150878	73791026	11976189	4102891	163456861	105914147	494416870	9130058	101385953	1036885	939074	11662469	81153	7929656	41484656	373517	39441604	492066	1342596		56690313	1134254847	3935779	1532255802	34179206	146942	821700949	1795484	19787774	28983475	3132122	1100421262	27694803	1179059025	1590350960	2218309	574498	122835219	2923102	259433961	196501	115176
NORU-01083	473392	16404763	34149236	13033954	172334	13568697	744609	5996467	63343925	28933176	4535657	144033807	57840345	317212666	30721871	110954441	3915348	1337719	10686299	60567	7787729	56292706	393122	62424287	271600	3008523	847045	65641729	444528291	4074275	1077747049	17906842	1753706	1105873616	794836	24584717	25684238	3212153	778935868	66819485	1037299213	485843603	2230754	42279	168184073	2426930	590401542	164325	48094
NORU-01084		17641626	24187101	7826771	157000	8588074	206299	4956829	33126058	29967298	2519970	116836954	88557625	373329925	19907822	78591987	2184760	608137	7511392	62624	8473646	65572681	545862	67794922	185696	3473850		57714549	622290331	3290783	931229868	13434488	25949737	871550265	545899	11421775	18212588	2094530	416773699	43937808	1068728425	490211867	2995223	159730	82825037	3135752	200499020	271750	124385
NORU-01085	3289247	10145991	21750908	1880156	149162	32852201	1123616	11008292	69333281	40868087	11037191	278603369	115449439	1415741742	9488362	132770641	1596579	1309422	18633102	60446	5799856	18788859	207767	67222604	333787	405884	731817	58464255	2583570943	4454302	1926200153	54371892	467900	1372074452	1035417	25086887	52376026	1932406	1084233491	29136418	1125177528	1402603836	2119762	134816	102904933	3935571	625164299	132369	159802
NORU-01086	815904	22451557	36356830	19816618	51825	11910809	1918783	4592072	38912384	12700001	3915273	157442095	90472760	1136076340	55322435	92956405	9696768	2376924	11104745	100556	7101510	36023824	236201	78248532	957163	1296385	777555	63588712	2130321482	5453457	1625623483	13677016	2284149	1230591193	1936569	33747277	17295428	1716068	1064948192	21635319	1033101070	585571165	3470053	125333	191630263	5395396	239164893	136183	66988
NORU-01087	507138	16088181	36118464	5838767	84801	10148567	469560	5226258	38894289	15339125	6050484	193075059	97389259	904636793	24600614	113761409	2586345	699815	11474392	127820	6109294	36986890	385365	70200595	512393	1711403	777858	75935735	1498834602	4626218	1304222114	11651518	9708942	1446964376	660178	24161985	24611366	2446032	992843654	51645058	1141931481	492226483	2914761	154688	117479562	4201310	711623791	151641
NORU-01088	496779	10309483	13662526	1663568	203206	23046329	1107416	7052524	44037664	15235077	4168775	143337866	85747315	584447419	6867832	76359893	1476921	917903	12421217	49355	5557799	35446490	298656	45686162	244815	1566452	816300	40792606	1055439582	3274000	1092019230	24262576	230965	888386202	1006530	18575206	25484540	2201616	880470360	22274014	1079415882	936604511	1906184	342002	94700584	4873491	542394707	179770	99833
NORU-01089	769332	28728363	23783652	2549093	31727	8951735	1541990	6750484	23417680	10251917	1836793	142281150	63089611	655910001	26395066	78714673	2751526	919015	14297215	82918	4334350	22761790	140744	61686853	488435	1016533		35694244	1145500960	1926250	1365936590	13797038	266517	1285433653	2069864	15981140	11953478	1659987	1005862498	14623690	919718647	544325920	1300731		119600127	4627281	116333970	135263	69495
NORU-01090	726186	24898420	23367412	8988747		8901683	5122832	1783167	27367281	9560556	5388724	155809334	176635147	498378655	20944851	50326170	3814056	1848724	8758155	96393	7208770	29680232	378948	100490057	559712	888393	2083454	66945810	718330170	2972709	1367375525	12363153	75391187	1339795931	3745768	28624067	19467469	181954	670849449	5914802	1037963076	625758028	3439636	80346	223458604	3417161	656669340	291813	150270
NORU-01091	768649	7506894	22255472	2815560	294232	20333161	1027704	10699519	65890610	19293060	4601296	181460382	106293739	614573693	12393129	128283501	1472002	1437406	14805459	69519	8575745	36588032	303225	68882665	388325	1306551	1808002	49182526	1080780018	5844147	1403159164	51281127	572411	1233182319	1699428	19721991	39636264	2081373	1011156105	36123041	1180143487	867854990	2434467	634834	140170871	2333390	233011149	311664	163268
NORU-01092	925314	5740325	23848186	3825105	46807	21101620	2062369	3288581	44651698	20328147	5405767	157809264	110707906	550581270	13626477	89669345	1781479	2371227	8941646	85070	9471743	45175886	520318	78360808	224775	1527379	1162867	70244331	635256740	5821995	1234747243	33914549	458543	871289408	1411747	16401754	28564014	2082137	502563058	18188911	982454732	1003568606	2676601	474627	173863842	3528312	306137340	401865	168437
NORU-01093	6776059	6799244	35179792	6275923		28462470	5143236	5680348	77491590	40670809	8063493	270831566	97633565	837716686	16878797	109134481	1872122	3325823	13805056	78281	4786073	16919094	230888	49997522	759286	435214		58273612	1669352373	2416567	1971499399	39887606	267048	1020039869	3162954	18710272	38855198	2676034	709427777	24014090	1208653594	1359604418	2499291	662812	131765581	3158889	648507695	132186	108345
NORU-01094		12224469	23734326	4444980		18758608	2929662	3262457	75913935	12610180	3145016	106501345	162609029	297700884	12412439	41238961	1829746	3334844	8244443	54365	7275424	35728263	486832	66757721	270012	1248127		43564484	477721491	3246694	1053508316	33847058	20959965	592796251	2602132	21020625	29608854	464675	662011440	15188232	994939132	988730293	2307725	88778	171628889	3840610	669043363	273485	141473
NORU-01095		5132567	13220349	5310077		12950233	2856409	2021987	96712919	5787597	3117133	134592259	163167804	222631997	8935248	67629345	1786249	2089450	8646592	123401	5982991	31859500	219600	43358937	551682	797964		50891165	494019677	2346372	1288586111	22600198	25851362	696132241	3744573	12900992	24168502	781557	1114890063	12574078	1040904882	2076574503	2940494	639556	114594103	10379409	268408206	179359	94164
NORU-01096	1318734	2797017	17051491	4262561	248328	19243557	358699	7218510	109088610	17108294	5207749	171179584	116902775	1719945712	12999284	102101386	924851	749527	8489336	103783	8495822	30152854	409757	56588741	429815	1092679		65755710	1774172972	6976448	1314445567	52269430	1667681	1440888201	944261	12807992	30235994	1920440	844016582	108556553	1103324333	1442740575	2532296	723912	78313841	6444081	347098847	259972	205245
[truncated: 918 more columns]

## Sheet: Batch-normalized Data
PARENT_SAMPLE_NAME	35	49	50	55	75	93	98	111	112	132	133	171	172	180	187	189	192	194	197	207	208	209	211	212	213	215	216	219	229	230	231	232	233	234	240	244	249	250	252	254	266	267	270	272	275	278	279	280	281
NORU-01073	1.08429	1.16225	1.09444	1.15009	0.544793	0.650509	0.812147	0.936044	0.831474	0.82227	1.01319	1.11471	0.808564	1.68808	1.39421	1.70211	2.10481	0.943973	1.18825	1.2218	0.731107	0.855156	0.769425	1.13056	1.58737	0.66282	1.04588	0.931214	1.49179	0.772179	1.18494	0.686474	6.27265	2.58277	0.874245	1.22306	1.33481	1.39832	1.05872	0.906223	1.12742	0.730395	0.97973	0.527025	1.52545	0.494948	1.19488	0.559263	0.603476
NORU-01074	5.87598	1.19168	1.04091	0.635111	0.380681	0.844212	0.154747	0.768469	0.733175	1.18123	0.710458	1.08316	0.726621	1.10827	1.28271	0.675559	0.994573	0.50309	0.98186	0.628366	0.873724	0.796468	0.847631	1.09662	0.687567	0.70833	0.761937	0.786426	1.04577	1.0946	1.07686	0.872496	4.34335	1.63234	0.39441	0.977911	0.893902	0.82287	0.698009	0.799735	0.9353	0.680615	0.981354		0.524917	0.889513	0.467936	1.05447	0.956261
NORU-01075		0.361053	1.00399	1.82923	0.360465	1.26755	4.42088	0.767299	1.16071	0.421172	1.59341	1.02202	1.39529	0.912414	0.642895	0.830628	0.975509	1.74838	1.1337	1.96509	0.897745	1.11186	1.00101	0.757975	1.63018	0.553752		1.09365	1.09153	0.743406	1.27366	1.12537	0.64852	0.899031	2.60509	0.949081	1.41033	0.943708	1.25211	0.70547	1.07853	2.43757	1.24287	2.5825	1.0864	1.08165	1.83417	0.991243	0.570147
NORU-01076	10.4736	0.295181	0.914679	0.224788	1.06372	1.92951	0.619724	1.42132	1.00781	1.06406	0.803969	1.2116	0.833677	1.03079	0.439219	1.12721	0.438821	0.480228	1.06676	1.05147	0.81161	0.627565	0.644122	0.515913	1.07201	0.38549	0.236199	0.769737	1.18062	0.796996	1.18186	1.46875	0.0676166	0.891866	0.733424	0.746674	1.03902	1.4142	0.923683	1.07704	0.924068	1.83823	0.538699	2.34396	0.7227	0.717255	0.606729	0.629819	0.954931
NORU-01077	0.715271	1.21083	1.00921	0.907716	1.61348	0.984584	0.330239	1.3946	1.01884	1.02836	1.41867	1.00879	0.770245	1.34249	1.25999	1.09565	1.20575	0.817422	1.23029	0.947211	1.07915	0.987286	1.26013	1.3276	1.0861	1.26019	3.01334	1.3175	1.07029	0.929533	0.959476	0.982652	9.82684	1.73248	0.733579	1.05963	0.903859	1.2451	1.31978	2.0642	1.00761	0.682777	1.12776		0.743151	1.05681	1.71774	0.880991	0.661745
NORU-01078	1.21932	0.474562	1.07666	0.993961	1.89954	1.31068	0.869478	1.33479	2.05735	0.556139	1.64563	1.0938	1.17933	1.02638	0.705699	1.04385	0.85575	1.24063	1.0086	1.52435	0.96575	0.986096	0.998993	0.775385	1.39576	0.68161	1.07677	1.01334	1.3345	0.850477	1.13751	1.24886	0.618749	0.869455	1.49484	1.05522	1.90684	1.29665	1.3653	1.09854	1.04294	2.46518	1.11252	1.42522	0.866605	1.77647	2.14953	0.876154	0.604816
NORU-01079	1	1.03829	1.58106	1.37431	0.782692	0.794918	0.892199	0.826863	0.754149	0.775548	1.36378	1.14311	1.03241	2.42279	2.19352	1.18692	1.59997	1.26301	0.862758	1.60026	0.913661	1.01363	0.920172	1.48653	1.31822	0.896127		1.33415	1.82405	1.20064	1.08241	0.526834	10.5274	1.36152	0.913335	1.02209	1.24468	1.24822	1.15691	1.65564	1.04298	0.657052	1.32229	1	1.7785	0.529603	1.34966	0.548554
NORU-01080	2.10742	1.07796	0.996015	1.50663	0.665713	0.796305	0.5112	0.709223	0.652067	2.39509	0.986814	1.19075	1.08798	0.973623	2.26963	0.931783	1.28645	1.00659	0.739811	1.14128	1.03425	0.665368	1.11687	1.56894	0.872939	1.03376	1	1.16768	0.954235	1.08505	1.13809	0.898595	31.5756	1.7814	0.794145	1.67073	0.732668	0.637151	0.762028	0.799185	1.07826	0.633912	1.20716	0.372265	1.02253	1.04146	0.502989	1.37498	1.8799
NORU-01081	0.924658	1.10754	1.10179	1.40193	1.15484	0.896724	0.481569	0.864534	0.992191	1.33247	1.1562	0.991211	0.868766	1.08212	1.91561	1.05931	1.65185	1.56087	0.776814	0.805772	1.51919	1.63049	1.68979	1.67216	0.656811	2.20682	1.63399	1.31253	0.952577	1.28188	0.808861	0.763729	12.8005	0.940217	0.799848	1.0333	0.942	0.929885	0.903842	1.96286	1.1014	0.628425	1.35019	0.508535	1.34035	0.609207	0.624144	1.71223	0.994445
NORU-01082		0.233482	1.01438	0.6771	0.920406	1.81939	1.64651	1.40446	1.58473	0.758619	0.842622	0.929258	1.04965	0.607006	0.496379	0.996484	0.556861	0.697369	1.0412	0.966176	1.16585	1.18523	1.0934	0.584244	1.0037	1.18724		0.956721	0.912813	1.07047	1.10611	1.53858	0.0727822	0.703371	1.7586	0.966443	1.08442	1.50456	1.17642	1.07118	1.06051	2.12954	0.844231	2.23027	0.977465	0.794119	0.601773	1.10517	1.1601
NORU-01083	0.552527	1.29058	1.21259	2.46939	1.90273	1.01542	0.802642	1.17773	1.36037	1.83274	0.9315	0.818838	0.57322	0.389448	1.67027	1.09053	2.10275	0.993409	0.954047	0.721087	1.14498	1.60829	1.15079	0.924684	0.554002	2.66039	0.78365	1.10779	0.357743	1.10814	0.778007	0.806076	0.868632	0.946621	0.778508	1.20073	0.960982	1.543	0.832731	2.58445	0.933004	0.650562	0.848968	0.164132	1.33833	0.659324	1.36947	0.924202	0.484421
NORU-01084		1.38788	0.858846	1.48285	1.73343	0.64269	0.222377	0.973542	0.711411	1.89825	0.517533	0.664222	0.87764	0.458345	1.08234	0.772451	1.17333	0.451611	0.670599	0.745577	1.24583	1.87343	1.59791	1.00424	0.378778	3.07187		0.974006	0.5008	0.895039	0.672238	0.604753	12.8532	0.746042	0.534685	0.557844	0.681428	1.00614	0.445557	1.69943	0.961273	0.656411	1.13991	0.620092	0.659083	0.851889	0.465069	1.52839	1.25285
NORU-01085	3.8391	0.798193	0.77234	0.356212	1.64689	2.4585	1.21119	2.16207	1.48899	2.58875	2.26674	1.58387	1.14415	1.73814	0.515859	1.30495	0.857446	0.972395	1.66352	0.719647	0.852717	0.536802	0.608198	0.995761	0.68085	0.358917	0.677046	0.986658	2.07918	1.2115	1.39049	2.44755	0.231757	1.17449	1.01415	1.22525	1.95966	0.928258	1.15911	1.12694	1.01205	1.87814	0.806727	0.523372	0.818869	1.06918	1.45011	0.744474	1.60958
NORU-01086	0.952296	1.76628	1.29097	3.75443	0.572197	0.891348	2.06833	0.901902	0.835677	0.804468	0.80409	0.895064	0.89662	1.39478	3.00775	0.913633	5.20767	1.76514	0.991405	1.19718	1.04409	1.02921	0.691433	1.15909	1.9524	1.14637	0.719361	1.07314	1.71442	1.48325	1.17351	0.615671	1.13137	1.05338	1.89679	1.64823	0.647112	0.824337	1.1385	0.836812	0.929228	0.7841	1.32061	0.486558	1.5249	1.46577	0.554757	0.765925	0.674728
NORU-01087	0.591914	1.26567	1.28251	1.1062	0.936283	0.75947	0.506156	1.02646	0.835288	0.971641	1.2426	1.09764	0.965165	1.11064	1.33748	1.11812	1.389	0.519692	1.02441	1.52178	0.898211	1.05672	1.12808	1.03987	1.04517	1.51337	0.719641	1.28151	1.20622	1.25826	0.941495	0.524493	4.80896	1.23859	0.646616	1.18008	0.92084	1.17499	1.06141	1.99753	1.02712	0.659108	1.10928	0.600518	0.934847	1.14137	1.65065	0.852864
NORU-01088	0.579824	0.811055	0.485135	0.315177	2.24359	1.72468	1.19373	1.38514	0.945747	0.96505	0.856153	0.814881	0.849789	0.717538	0.373388	0.750512	0.793184	0.681647	1.10894	0.587601	0.817128	1.01271	0.874258	0.676744	0.499367	1.38519	0.755206	0.688427	0.849385	0.890474	0.788309	1.09218	0.1144	0.760453	0.985853	0.90722	0.95351	1.05758	0.941278	0.861516	0.970886	1.25415	0.725445	1.32769	0.753583	1.32398	1.25812	1.01107	1.00555
NORU-01089	0.897938	2.26008	0.84452	0.482947	0.350296	0.669905	1.66217	1.32582	0.502915	0.649397	0.377227	0.808874	0.625242	0.805274	1.43504	0.773657	1.47771	0.682473	1.27642	0.98719	0.637252	0.650309	0.412001	0.913761	0.996297	0.898905		0.602386	0.921864	0.523908	0.986045	0.621074	0.132009	1.10032	2.02734	0.780525	0.447242	0.797398	1.07533	0.565616	0.827246	0.728871	0.495025		0.951722	1.25709	0.269844	0.760751	0.699979
NORU-01090	0.84758	1.95878	0.82974	1.70299		0.666159	5.52209	0.350221	0.587736	0.605603	1.1067	0.885782	1.75052	0.61187	1.13872	0.494637	2.04835	1.37289	0.781907	1.14762	1.05986	0.84797	1.1093	1.48855	1.14169	0.785593	1.92752	1.1298	0.57809	0.808528	0.987084	0.556527	37.3422	1.14686	3.66882	1.39801	0.72838	0.0874041	0.71718	0.228773	0.933601	0.837912	1.30904	0.311913	1.77818	0.928339	1.52318	1.64122	1.51358
NORU-01091	0.897141	0.590573	0.790257	0.533432	3.2486	1.52164	1.1078	2.10143	1.41506	1.2221	0.944981	1.03161	1.05341	0.754525	0.673785	1.26085	0.790542	1.06744	1.3218	0.827666	1.26084	1.04533	0.887632	1.02035	0.792095	1.15536	1.67269	0.830018	0.869778	1.58951	1.01292	2.30842	0.283522	1.0556	1.66452	0.96323	1.483	0.999817	1.08099	1.39717	1.06149	1.16209	0.926496	2.4645	1.11541	0.633912	0.540483	1.75287	1.6445
NORU-01092	1.08	0.451596	0.846812	0.724699	0.516793	1.57914	2.22311	0.645891	0.958934	1.28767	1.1102	0.897152	1.09716	0.67596	0.740839	0.881326	0.956747	1.76091	0.798289	1.01281	1.39257	1.29068	1.52313	1.16075	0.45849	1.35064	1.07584	1.18546	0.511235	1.58349	0.891342	1.52666	0.227122	0.745819	1.38275	0.801068	1.06873	1.00018	0.537272	0.703512	0.883674	1.34381	1.01865	1.84256	1.38353	0.958536	0.710104	2.26018	1.69656
NORU-01093	7.90879	0.534902	1.24918	1.18903		2.13	5.54409	1.11564	1.6642	2.57625	1.65602	1.53969	0.967586	1.02848	0.91766	1.07264	1.00543	2.4698	1.23248	0.931983	0.703666	0.483382	0.67588	0.740608	1.54877	0.384853		0.983441	1.34344	0.657267	1.42319	1.79554	0.132272	0.873148	3.09798	0.913817	1.45378	1.28547	0.758423	0.928819	1.08713	1.82056	0.951166	2.57312	1.04853	0.858175	1.50425	0.743445	1.09129
NORU-01094		0.961709	0.842769	0.842139		1.4038	3.15799	0.64076	1.63032	0.798779	0.645901	0.605464	1.61152	0.365493	0.674834	0.405322	0.982669	2.4765	0.736044	0.647249	1.06966	1.02076	1.42511	0.988875	0.550763	1.1037		0.735206	0.384456	0.883048	0.760509	1.52362	10.3817	0.50743	2.54868	1.02666	1.10782	0.223213	0.707732	0.587451	0.894903	1.32394	0.878261	0.344647	1.36574	1.04338	1.55189	1.53814	1.42497
NORU-01095		0.403783	0.469434	1.00604		0.969133	3.07903	0.397127	2.07699	0.366609	0.640174	0.765162	1.61706	0.27333	0.485788	0.664703	0.959309	1.55165	0.771947	1.46916	0.879642	0.910232	0.642836	0.642271	1.12531	0.705628		0.858853	0.397572	0.638175	0.930208	1.01735	12.8045	0.595885	3.66765	0.630089	0.90427	0.375432	1.19189	0.486341	0.936247	2.78061	1.11908	2.48284	0.911886	2.81977	0.622589	1.00876	0.948455
NORU-01096	1.53918	0.220044	0.605472	0.807578	2.74177	1.4401	0.386655	1.41774	2.34277	1.08371	1.06953	0.973162	1.15855	2.11161	0.70674	1.00352	0.496693	0.556609	0.757907	1.2356	1.24909	0.861473	1.19948	0.838243	0.876725	0.96624		1.10971	1.4278	1.89748	0.948875	2.35291	0.826023	1.23339	0.924863	0.625547	1.13129	0.92251	0.902307	4.19876	0.992391	1.93188	0.963727	2.81032	0.623185	1.75066	0.805117	1.46214	2.0673
[truncated: 918 more columns]

## Sheet: Batch-norm Imputed Data
PARENT_SAMPLE_NAME	35	49	50	55	75	93	98	111	112	132	133	171	172	180	187	189	192	194	197	207	208	209	211	212	213	215	216	219	229	230	231	232	233	234	240	244	249	250	252	254	266	267	270	272	275	278	279	280	281
NORU-01073	1.08429	1.16225	1.09444	1.15009	0.544793	0.650509	0.812147	0.936044	0.831474	0.82227	1.01319	1.11471	0.808564	1.68808	1.39421	1.70211	2.10481	0.943973	1.18825	1.2218	0.731107	0.855156	0.769425	1.13056	1.58737	0.66282	1.04588	0.931214	1.49179	0.772179	1.18494	0.686474	6.27265	2.58277	0.874245	1.22306	1.33481	1.39832	1.05872	0.906223	1.12742	0.730395	0.97973	0.527025	1.52545	0.494948	1.19488	0.559263	0.603476
NORU-01074	5.87598	1.19168	1.04091	0.635111	0.380681	0.844212	0.154747	0.768469	0.733175	1.18123	0.710458	1.08316	0.726621	1.10827	1.28271	0.675559	0.994573	0.50309	0.98186	0.628366	0.873724	0.796468	0.847631	1.09662	0.687567	0.70833	0.761937	0.786426	1.04577	1.0946	1.07686	0.872496	4.34335	1.63234	0.39441	0.977911	0.893902	0.82287	0.698009	0.799735	0.9353	0.680615	0.981354	0.164132	0.524917	0.889513	0.467936	1.05447	0.956261
NORU-01075	0.552527	0.361053	1.00399	1.82923	0.360465	1.26755	4.42088	0.767299	1.16071	0.421172	1.59341	1.02202	1.39529	0.912414	0.642895	0.830628	0.975509	1.74838	1.1337	1.96509	0.897745	1.11186	1.00101	0.757975	1.63018	0.553752	0.236199	1.09365	1.09153	0.743406	1.27366	1.12537	0.64852	0.899031	2.60509	0.949081	1.41033	0.943708	1.25211	0.70547	1.07853	2.43757	1.24287	2.5825	1.0864	1.08165	1.83417	0.991243	0.570147
NORU-01076	10.4736	0.295181	0.914679	0.224788	1.06372	1.92951	0.619724	1.42132	1.00781	1.06406	0.803969	1.2116	0.833677	1.03079	0.439219	1.12721	0.438821	0.480228	1.06676	1.05147	0.81161	0.627565	0.644122	0.515913	1.07201	0.38549	0.236199	0.769737	1.18062	0.796996	1.18186	1.46875	0.0676166	0.891866	0.733424	0.746674	1.03902	1.4142	0.923683	1.07704	0.924068	1.83823	0.538699	2.34396	0.7227	0.717255	0.606729	0.629819	0.954931
NORU-01077	0.715271	1.21083	1.00921	0.907716	1.61348	0.984584	0.330239	1.3946	1.01884	1.02836	1.41867	1.00879	0.770245	1.34249	1.25999	1.09565	1.20575	0.817422	1.23029	0.947211	1.07915	0.987286	1.26013	1.3276	1.0861	1.26019	3.01334	1.3175	1.07029	0.929533	0.959476	0.982652	9.82684	1.73248	0.733579	1.05963	0.903859	1.2451	1.31978	2.0642	1.00761	0.682777	1.12776	0.164132	0.743151	1.05681	1.71774	0.880991	0.661745
NORU-01078	1.21932	0.474562	1.07666	0.993961	1.89954	1.31068	0.869478	1.33479	2.05735	0.556139	1.64563	1.0938	1.17933	1.02638	0.705699	1.04385	0.85575	1.24063	1.0086	1.52435	0.96575	0.986096	0.998993	0.775385	1.39576	0.68161	1.07677	1.01334	1.3345	0.850477	1.13751	1.24886	0.618749	0.869455	1.49484	1.05522	1.90684	1.29665	1.3653	1.09854	1.04294	2.46518	1.11252	1.42522	0.866605	1.77647	2.14953	0.876154	0.604816
NORU-01079	1	1.03829	1.58106	1.37431	0.782692	0.794918	0.892199	0.826863	0.754149	0.775548	1.36378	1.14311	1.03241	2.42279	2.19352	1.18692	1.59997	1.26301	0.862758	1.60026	0.913661	1.01363	0.920172	1.48653	1.31822	0.896127	0.236199	1.33415	1.82405	1.20064	1.08241	0.526834	10.5274	1.36152	0.913335	1.02209	1.24468	1.24822	1.15691	1.65564	1.04298	0.657052	1.32229	1	1.7785	0.529603	1.34966	0.548554	0.484421
NORU-01080	2.10742	1.07796	0.996015	1.50663	0.665713	0.796305	0.5112	0.709223	0.652067	2.39509	0.986814	1.19075	1.08798	0.973623	2.26963	0.931783	1.28645	1.00659	0.739811	1.14128	1.03425	0.665368	1.11687	1.56894	0.872939	1.03376	1	1.16768	0.954235	1.08505	1.13809	0.898595	31.5756	1.7814	0.794145	1.67073	0.732668	0.637151	0.762028	0.799185	1.07826	0.633912	1.20716	0.372265	1.02253	1.04146	0.502989	1.37498	1.8799
NORU-01081	0.924658	1.10754	1.10179	1.40193	1.15484	0.896724	0.481569	0.864534	0.992191	1.33247	1.1562	0.991211	0.868766	1.08212	1.91561	1.05931	1.65185	1.56087	0.776814	0.805772	1.51919	1.63049	1.68979	1.67216	0.656811	2.20682	1.63399	1.31253	0.952577	1.28188	0.808861	0.763729	12.8005	0.940217	0.799848	1.0333	0.942	0.929885	0.903842	1.96286	1.1014	0.628425	1.35019	0.508535	1.34035	0.609207	0.624144	1.71223	0.994445
NORU-01082	0.552527	0.233482	1.01438	0.6771	0.920406	1.81939	1.64651	1.40446	1.58473	0.758619	0.842622	0.929258	1.04965	0.607006	0.496379	0.996484	0.556861	0.697369	1.0412	0.966176	1.16585	1.18523	1.0934	0.584244	1.0037	1.18724	0.236199	0.956721	0.912813	1.07047	1.10611	1.53858	0.0727822	0.703371	1.7586	0.966443	1.08442	1.50456	1.17642	1.07118	1.06051	2.12954	0.844231	2.23027	0.977465	0.794119	0.601773	1.10517	1.1601
NORU-01083	0.552527	1.29058	1.21259	2.46939	1.90273	1.01542	0.802642	1.17773	1.36037	1.83274	0.9315	0.818838	0.57322	0.389448	1.67027	1.09053	2.10275	0.993409	0.954047	0.721087	1.14498	1.60829	1.15079	0.924684	0.554002	2.66039	0.78365	1.10779	0.357743	1.10814	0.778007	0.806076	0.868632	0.946621	0.778508	1.20073	0.960982	1.543	0.832731	2.58445	0.933004	0.650562	0.848968	0.164132	1.33833	0.659324	1.36947	0.924202	0.484421
NORU-01084	0.552527	1.38788	0.858846	1.48285	1.73343	0.64269	0.222377	0.973542	0.711411	1.89825	0.517533	0.664222	0.87764	0.458345	1.08234	0.772451	1.17333	0.451611	0.670599	0.745577	1.24583	1.87343	1.59791	1.00424	0.378778	3.07187	0.236199	0.974006	0.5008	0.895039	0.672238	0.604753	12.8532	0.746042	0.534685	0.557844	0.681428	1.00614	0.445557	1.69943	0.961273	0.656411	1.13991	0.620092	0.659083	0.851889	0.465069	1.52839	1.25285
NORU-01085	3.8391	0.798193	0.77234	0.356212	1.64689	2.4585	1.21119	2.16207	1.48899	2.58875	2.26674	1.58387	1.14415	1.73814	0.515859	1.30495	0.857446	0.972395	1.66352	0.719647	0.852717	0.536802	0.608198	0.995761	0.68085	0.358917	0.677046	0.986658	2.07918	1.2115	1.39049	2.44755	0.231757	1.17449	1.01415	1.22525	1.95966	0.928258	1.15911	1.12694	1.01205	1.87814	0.806727	0.523372	0.818869	1.06918	1.45011	0.744474	1.60958
NORU-01086	0.952296	1.76628	1.29097	3.75443	0.572197	0.891348	2.06833	0.901902	0.835677	0.804468	0.80409	0.895064	0.89662	1.39478	3.00775	0.913633	5.20767	1.76514	0.991405	1.19718	1.04409	1.02921	0.691433	1.15909	1.9524	1.14637	0.719361	1.07314	1.71442	1.48325	1.17351	0.615671	1.13137	1.05338	1.89679	1.64823	0.647112	0.824337	1.1385	0.836812	0.929228	0.7841	1.32061	0.486558	1.5249	1.46577	0.554757	0.765925	0.674728
NORU-01087	0.591914	1.26567	1.28251	1.1062	0.936283	0.75947	0.506156	1.02646	0.835288	0.971641	1.2426	1.09764	0.965165	1.11064	1.33748	1.11812	1.389	0.519692	1.02441	1.52178	0.898211	1.05672	1.12808	1.03987	1.04517	1.51337	0.719641	1.28151	1.20622	1.25826	0.941495	0.524493	4.80896	1.23859	0.646616	1.18008	0.92084	1.17499	1.06141	1.99753	1.02712	0.659108	1.10928	0.600518	0.934847	1.14137	1.65065	0.852864	0.484421
NORU-01088	0.579824	0.811055	0.485135	0.315177	2.24359	1.72468	1.19373	1.38514	0.945747	0.96505	0.856153	0.814881	0.849789	0.717538	0.373388	0.750512	0.793184	0.681647	1.10894	0.587601	0.817128	1.01271	0.874258	0.676744	0.499367	1.38519	0.755206	0.688427	0.849385	0.890474	0.788309	1.09218	0.1144	0.760453	0.985853	0.90722	0.95351	1.05758	0.941278	0.861516	0.970886	1.25415	0.725445	1.32769	0.753583	1.32398	1.25812	1.01107	1.00555
NORU-01089	0.897938	2.26008	0.84452	0.482947	0.350296	0.669905	1.66217	1.32582	0.502915	0.649397	0.377227	0.808874	0.625242	0.805274	1.43504	0.773657	1.47771	0.682473	1.27642	0.98719	0.637252	0.650309	0.412001	0.913761	0.996297	0.898905	0.236199	0.602386	0.921864	0.523908	0.986045	0.621074	0.132009	1.10032	2.02734	0.780525	0.447242	0.797398	1.07533	0.565616	0.827246	0.728871	0.495025	0.164132	0.951722	1.25709	0.269844	0.760751	0.699979
NORU-01090	0.84758	1.95878	0.82974	1.70299	0.350296	0.666159	5.52209	0.350221	0.587736	0.605603	1.1067	0.885782	1.75052	0.61187	1.13872	0.494637	2.04835	1.37289	0.781907	1.14762	1.05986	0.84797	1.1093	1.48855	1.14169	0.785593	1.92752	1.1298	0.57809	0.808528	0.987084	0.556527	37.3422	1.14686	3.66882	1.39801	0.72838	0.0874041	0.71718	0.228773	0.933601	0.837912	1.30904	0.311913	1.77818	0.928339	1.52318	1.64122	1.51358
NORU-01091	0.897141	0.590573	0.790257	0.533432	3.2486	1.52164	1.1078	2.10143	1.41506	1.2221	0.944981	1.03161	1.05341	0.754525	0.673785	1.26085	0.790542	1.06744	1.3218	0.827666	1.26084	1.04533	0.887632	1.02035	0.792095	1.15536	1.67269	0.830018	0.869778	1.58951	1.01292	2.30842	0.283522	1.0556	1.66452	0.96323	1.483	0.999817	1.08099	1.39717	1.06149	1.16209	0.926496	2.4645	1.11541	0.633912	0.540483	1.75287	1.6445
NORU-01092	1.08	0.451596	0.846812	0.724699	0.516793	1.57914	2.22311	0.645891	0.958934	1.28767	1.1102	0.897152	1.09716	0.67596	0.740839	0.881326	0.956747	1.76091	0.798289	1.01281	1.39257	1.29068	1.52313	1.16075	0.45849	1.35064	1.07584	1.18546	0.511235	1.58349	0.891342	1.52666	0.227122	0.745819	1.38275	0.801068	1.06873	1.00018	0.537272	0.703512	0.883674	1.34381	1.01865	1.84256	1.38353	0.958536	0.710104	2.26018	1.69656
NORU-01093	7.90879	0.534902	1.24918	1.18903	0.350296	2.13	5.54409	1.11564	1.6642	2.57625	1.65602	1.53969	0.967586	1.02848	0.91766	1.07264	1.00543	2.4698	1.23248	0.931983	0.703666	0.483382	0.67588	0.740608	1.54877	0.384853	0.236199	0.983441	1.34344	0.657267	1.42319	1.79554	0.132272	0.873148	3.09798	0.913817	1.45378	1.28547	0.758423	0.928819	1.08713	1.82056	0.951166	2.57312	1.04853	0.858175	1.50425	0.743445	1.09129
NORU-01094	0.552527	0.961709	0.842769	0.842139	0.350296	1.4038	3.15799	0.64076	1.63032	0.798779	0.645901	0.605464	1.61152	0.365493	0.674834	0.405322	0.982669	2.4765	0.736044	0.647249	1.06966	1.02076	1.42511	0.988875	0.550763	1.1037	0.236199	0.735206	0.384456	0.883048	0.760509	1.52362	10.3817	0.50743	2.54868	1.02666	1.10782	0.223213	0.707732	0.587451	0.894903	1.32394	0.878261	0.344647	1.36574	1.04338	1.55189	1.53814	1.42497
NORU-01095	0.552527	0.403783	0.469434	1.00604	0.350296	0.969133	3.07903	0.397127	2.07699	0.366609	0.640174	0.765162	1.61706	0.27333	0.485788	0.664703	0.959309	1.55165	0.771947	1.46916	0.879642	0.910232	0.642836	0.642271	1.12531	0.705628	0.236199	0.858853	0.397572	0.638175	0.930208	1.01735	12.8045	0.595885	3.66765	0.630089	0.90427	0.375432	1.19189	0.486341	0.936247	2.78061	1.11908	2.48284	0.911886	2.81977	0.622589	1.00876	0.948455
NORU-01096	1.53918	0.220044	0.605472	0.807578	2.74177	1.4401	0.386655	1.41774	2.34277	1.08371	1.06953	0.973162	1.15855	2.11161	0.70674	1.00352	0.496693	0.556609	0.757907	1.2356	1.24909	0.861473	1.19948	0.838243	0.876725	0.96624	0.236199	1.10971	1.4278	1.89748	0.948875	2.35291	0.826023	1.23339	0.924863	0.625547	1.13129	0.92251	0.902307	4.19876	0.992391	1.93188	0.963727	2.81032	0.623185	1.75066	0.805117	1.46214	2.0673
[truncated: 918 more columns]

## Sheet: Log Transformed Data
PARENT_SAMPLE_NAME	35	49	50	55	75	93	98	111	112	132	133	171	172	180	187	189	192	194	197	207	208	209	211	212	213	215	216	219	229	230	231	232	233	234	240	244	249	250	252	254	266	267	270	272	275	278	279	280	281
NORU-01073	0.0809279	0.150357	0.0902453	0.139839	-0.607349	-0.429999	-0.208074	-0.066093	-0.184555	-0.195686	0.0130997	0.10859	-0.212496	0.523592	0.332329	0.531871	0.744226	-0.057658	0.172478	0.200326	-0.313196	-0.156471	-0.262112	0.12271	0.462077	-0.411251	0.044859	-0.0712666	0.399976	-0.258539	0.169694	-0.376187	1.8362	0.948863	-0.134395	0.201357	0.288791	0.335274	0.0570623	-0.0984699	0.119929	-0.314169	-0.0204786	-0.640507	0.422289	-0.703302	0.178049	-0.581136	-0.505049
NORU-01074	1.77087	0.175364	0.0400987	-0.453955	-0.965795	-0.169351	-1.86597	-0.263356	-0.31037	0.166559	-0.341846	0.0798786	-0.31935	0.102803	0.248972	-0.392214	-0.00544223	-0.686985	-0.0183065	-0.464632	-0.134991	-0.227568	-0.16531	0.0922362	-0.374596	-0.344845	-0.271892	-0.240257	0.044749	0.090386	0.074053	-0.136397	1.46865	0.490014	-0.930365	-0.0223367	-0.11216	-0.194957	-0.359523	-0.223475	-0.0668876	-0.384759	-0.0188217	-1.80708	-0.644515	-0.117081	-0.759424	0.0530389	-0.0447247
NORU-01075	-0.593253	-1.01873	0.00397733	0.603896	-1.02036	0.237084	1.48634	-0.264879	0.149029	-0.864715	0.465879	0.0217787	0.333102	-0.0916609	-0.441774	-0.185573	-0.0247955	0.558691	0.125483	0.675539	-0.107869	0.106039	0.00100649	-0.277104	0.48869	-0.591039	-1.44308	0.0895172	0.0875802	-0.296513	0.241891	0.118107	-0.433062	-0.106438	0.957467	-0.0522613	0.343826	-0.0579384	0.224827	-0.348891	0.0755957	0.891002	0.217423	0.94876	0.08287	0.0784918	0.606593	-0.0087955	-0.561862
NORU-01076	2.34886	-1.22017	-0.0891822	-1.4926	0.0617696	0.657264	-0.478482	0.351589	0.00777825	0.0620955	-0.218195	0.191941	-0.18191	0.0303272	-0.822758	0.119747	-0.823663	-0.733495	0.0646271	0.0501872	-0.208735	-0.465908	-0.439868	-0.661817	0.0695327	-0.95324	-1.44308	-0.261706	0.166036	-0.226906	0.167085	0.384413	-2.6939	-0.114439	-0.310032	-0.292127	0.0382763	0.346564	-0.0793859	0.0742125	-0.0789701	0.608802	-0.618599	0.85184	-0.324762	-0.332323	-0.499673	-0.462323	-0.046116
NORU-01077	-0.335094	0.191309	0.00916894	-0.0968235	0.478393	-0.0155364	-1.10794	0.33261	0.0186625	0.0279645	0.349721	0.00875041	-0.261046	0.294528	0.231105	0.0913473	0.187099	-0.2016	0.207253	-0.0542339	0.0761731	-0.012795	0.231214	0.283371	0.0825969	0.231263	1.10305	0.275737	0.0679339	-0.0730734	-0.0413682	-0.0174999	2.28512	0.549551	-0.30982	0.0579185	-0.101082	0.219218	0.277464	0.724744	0.00758045	-0.381587	0.120232	-1.80708	-0.296856	0.0552521	0.541012	-0.126708	-0.412876
NORU-01078	0.198293	-0.745363	0.0738615	-0.00605758	0.641611	0.270549	-0.139862	0.288772	0.721421	-0.586737	0.498124	0.0896587	0.164943	0.026035	-0.348567	0.0429155	-0.155776	0.215622	0.00855851	0.421566	-0.0348505	-0.0140015	-0.0010075	-0.254396	0.33344	-0.383298	0.073968	0.0132533	0.288559	-0.161958	0.128844	0.222231	-0.480056	-0.139889	0.402022	0.0537473	0.645446	0.259785	0.311377	0.0939861	0.0420402	0.902265	0.106624	0.354324	-0.143172	0.574628	0.76525	-0.132213	-0.502832
NORU-01079	0	0.0375762	0.458093	0.317952	-0.245016	-0.229516	-0.114066	-0.190116	-0.282166	-0.254185	0.310259	0.133754	0.0318998	0.88492	0.785509	0.171358	0.469984	0.233496	-0.147621	0.470164	-0.0902958	0.0135419	-0.0831943	0.396445	0.276284	-0.109673	-1.44308	0.288296	0.601058	0.182852	0.0791918	-0.640871	2.35398	0.308599	-0.0906524	0.0218487	0.218877	0.221721	0.145754	0.504189	0.0420797	-0.419992	0.279364	0	0.575771	-0.635627	0.299854	-0.60047	-0.724802
NORU-01080	0.745465	0.0750695	-0.00399321	0.409875	-0.406896	-0.227772	-0.670994	-0.343586	-0.427609	0.873421	-0.0132736	0.174582	0.0843231	-0.026731	0.819618	-0.0706558	0.251885	0.00656981	-0.301361	0.132154	0.0336767	-0.407415	0.110527	0.450403	-0.135889	0.0332029	0	0.155017	-0.0468456	0.0816242	0.129353	-0.106923	3.45238	0.5774	-0.230489	0.513259	-0.311063	-0.450749	-0.271772	-0.224163	0.0753475	-0.455844	0.188267	-0.98815	0.0222847	0.0406276	-0.687187	0.318442	0.631217
NORU-01081	-0.0783311	0.102145	0.09694	0.337852	0.14396	-0.109007	-0.730707	-0.145565	-0.00783923	0.287034	0.145142	-0.00882766	-0.140681	0.0789205	0.650037	0.0576142	0.501896	0.445243	-0.252554	-0.215955	0.41818	0.488879	0.524606	0.514119	-0.420359	0.791551	0.491027	0.271953	-0.0485842	0.24833	-0.212129	-0.269543	2.54948	-0.0616448	-0.223333	0.0327581	-0.0597504	-0.0726947	-0.101101	0.674404	0.0965782	-0.464539	0.300248	-0.676222	0.292931	-0.495598	-0.471374	0.537797	-0.0055704
NORU-01082	-0.593253	-1.45465	0.0142795	-0.389936	-0.0829405	0.598502	0.498656	0.339654	0.460411	-0.276255	-0.171237	-0.0733684	0.0484565	-0.499217	-0.700415	-0.00352206	-0.585439	-0.36044	0.040371	-0.0344091	0.153449	0.169933	0.0892909	-0.537436	0.00369637	0.171629	-1.44308	-0.0442435	-0.0912239	0.0680954	0.100848	0.430858	-2.62028	-0.351871	0.564518	-0.0341333	0.0810484	0.408499	0.162476	0.0687622	0.0587506	0.755904	-0.169329	0.802124	-0.0227926	-0.230523	-0.507876	0.0999969	0.148502
NORU-01083	-0.593253	0.255089	0.192755	0.903973	0.643289	0.0152987	-0.219846	0.163589	0.307753	0.605813	-0.0709588	-0.199869	-0.556486	-0.943024	0.512988	0.0866631	0.743244	-0.00661326	-0.0470424	-0.326995	0.135388	0.475174	0.140447	-0.078303	-0.590586	0.978474	-0.243793	0.102365	-1.02794	0.102679	-0.25102	-0.215577	-0.140835	-0.0548562	-0.250376	0.182927	-0.0397999	0.43373	-0.183044	0.949512	-0.0693457	-0.429919	-0.163734	-1.80708	0.291423	-0.416541	0.314425	-0.0788244	-0.724802
NORU-01084	-0.593253	0.327778	-0.152166	0.393965	0.550101	-0.442092	-1.50338	-0.0268148	-0.340506	0.640931	-0.658682	-0.409138	-0.130519	-0.780134	0.0791257	-0.258187	0.159846	-0.794934	-0.399584	-0.293597	0.2198	0.627768	0.468694	0.00422988	-0.970806	1.12229	-1.44308	-0.0263375	-0.691548	-0.110888	-0.397142	-0.502935	2.5536	-0.292974	-0.626078	-0.583676	-0.383564	0.0061179	-0.808429	0.530293	-0.0394965	-0.420968	0.130945	-0.477888	-0.416906	-0.160299	-0.765568	0.424212	0.225422
NORU-01085	1.34524	-0.225404	-0.25833	-1.03223	0.498888	0.899552	0.191602	0.771068	0.398099	0.951174	0.818342	0.459872	0.13466	0.552813	-0.661921	0.266167	-0.153797	-0.0279934	0.508935	-0.328995	-0.159328	-0.622127	-0.497255	-0.00424785	-0.384413	-1.02466	-0.390016	-0.0134313	0.731973	0.191857	0.329656	0.895088	-1.46207	0.160832	0.0140477	0.203148	0.672772	-0.0744454	0.147656	0.119506	0.0119747	0.63028	-0.21477	-0.647462	-0.199831	0.0668881	0.371637	-0.295077	0.475976
NORU-01086	-0.0488798	0.568877	0.255397	1.32294	-0.558272	-0.11502	0.726741	-0.10325	-0.179513	-0.217574	-0.218044	-0.11086	-0.109124	0.33274	1.10119	-0.090326	1.65013	0.568228	-0.0086324	0.179969	0.0431463	0.0287897	-0.36899	0.147633	0.669057	0.136604	-0.329392	0.0705891	0.539073	0.394236	0.159998	-0.485043	0.123427	0.0520029	0.640161	0.499702	-0.435235	-0.193176	0.129709	-0.178155	-0.0734011	-0.243218	0.278096	-0.720399	0.421931	0.382378	-0.589225	-0.266671	-0.393446
NORU-01087	-0.524393	0.235602	0.248819	0.100934	-0.0658378	-0.275134	-0.68091	0.0261145	-0.179978	-0.028769	0.21721	0.0931615	-0.0354564	0.104937	0.290784	0.111647	0.328586	-0.654518	0.0241129	0.419878	-0.10735	0.0551727	0.120518	0.0390994	0.0441754	0.414338	-0.329003	0.248041	0.187488	0.229726	-0.0602864	-0.645323	1.57048	0.213976	-0.436002	0.165583	-0.082469	0.161256	0.0596004	0.691912	0.026755	-0.416867	0.103714	-0.509963	-0.067372	0.132228	0.501172	-0.159155	-0.724802
NORU-01088	-0.545031	-0.209419	-0.723329	-1.15462	0.808075	0.54504	0.177079	0.325805	-0.0557805	-0.0355753	-0.155307	-0.204713	-0.162768	-0.331929	-0.985139	-0.286999	-0.2317	-0.383243	0.103401	-0.531706	-0.201959	0.0126334	-0.13438	-0.390462	-0.694414	0.325837	-0.280765	-0.373346	-0.163242	-0.116001	-0.237865	0.0881753	-2.16806	-0.273841	-0.0142478	-0.0973699	-0.0476054	0.0559803	-0.0605165	-0.149062	-0.029546	0.226455	-0.32097	0.283444	-0.282916	0.280643	0.229616	0.0110077	0.00553954
NORU-01089	-0.107654	0.815402	-0.168987	-0.727848	-1.04898	-0.400619	0.508123	0.282033	-0.687335	-0.431711	-0.974908	-0.212112	-0.469616	-0.216573	0.36119	-0.256627	0.390496	-0.382032	0.24406	-0.0128932	-0.450589	-0.430308	-0.88673	-0.0901866	-0.00371008	-0.106578	-1.44308	-0.506857	-0.0813577	-0.646438	-0.0140528	-0.476306	-2.02488	0.0956043	0.706726	-0.247788	-0.804655	-0.226402	0.0726279	-0.56984	-0.189654	-0.316258	-0.703147	-1.80708	-0.0494825	0.228802	-1.30991	-0.27345	-0.356704
NORU-01090	-0.16537	0.672321	-0.186643	0.532388	-1.04898	-0.406226	1.70876	-1.04919	-0.531478	-0.50153	0.10138	-0.121284	0.559914	-0.491236	0.129906	-0.703931	0.717033	0.316916	-0.24602	0.137688	0.0581372	-0.16491	0.103726	0.397801	0.132506	-0.241317	0.656236	0.122037	-0.548026	-0.21254	-0.0129999	-0.586039	3.62012	0.137025	1.29987	0.33505	-0.316933	-2.43721	-0.332428	-1.47502	-0.0687059	-0.176842	0.269292	-1.16503	0.57559	-0.0743578	0.420803	0.495443	0.414474
NORU-01091	-0.108542	-0.526661	-0.235397	-0.628424	1.17822	0.419786	0.102377	0.742618	0.34717	0.20057	-0.0565907	0.0311198	0.052034	-0.281667	-0.394845	0.231786	-0.235036	0.0652609	0.278991	-0.189145	0.231777	0.0443303	-0.119198	0.0201471	-0.233074	0.144415	0.514431	-0.186308	-0.139517	0.463427	0.0128331	0.836563	-1.26046	0.0541062	0.509535	-0.0374633	0.394067	-0.000183516	0.0778769	0.334448	0.0596699	0.150219	-0.0763459	0.90199	0.109226	-0.455846	-0.615292	0.561255	0.497434
NORU-01092	0.0769566	-0.794967	-0.166277	-0.321999	-0.660112	0.456883	0.798905	-0.437125	-0.0419335	0.252831	0.104538	-0.10853	0.0927229	-0.391622	-0.299972	-0.126328	-0.0442159	0.565828	-0.225285	0.0127291	0.331152	0.255173	0.420768	0.149066	-0.779817	0.300577	0.0730973	0.170133	-0.670926	0.45963	-0.115027	0.423084	-1.48227	-0.293273	0.324071	-0.221809	0.0664703	0.000183482	-0.621252	-0.35167	-0.123667	0.295511	0.018474	0.611156	0.324636	-0.0423483	-0.342344	0.815446	0.528603
NORU-01093	2.06797	-0.625672	0.222487	0.173135	-1.04898	0.75612	1.71273	0.109431	0.509344	0.946335	0.504418	0.43158	-0.032951	0.0280838	-0.0859288	0.0701243	0.00541278	0.904138	0.20903	-0.0704405	-0.351451	-0.726948	-0.39174	-0.300284	0.437462	-0.954893	-1.44308	-0.0166975	0.295236	-0.419665	0.352901	0.585306	-2.02289	-0.13565	1.13075	-0.0901249	0.374164	0.251125	-0.276514	-0.0738419	0.0835409	0.599143	-0.0500666	0.945118	0.047388	-0.152947	0.408296	-0.296461	0.0873613
NORU-01094	-0.593253	-0.0390435	-0.171063	-0.17181	-1.04898	0.339186	1.14994	-0.4451	0.488774	-0.224671	-0.43711	-0.50176	0.477176	-1.00651	-0.393288	-0.903073	-0.0174826	0.906847	-0.306465	-0.435025	0.067341	0.0205512	0.354246	-0.0111875	-0.59645	0.0986683	-1.44308	-0.307605	-0.955927	-0.124376	-0.273767	0.421092	2.34005	-0.678396	0.935575	0.0263065	0.102396	-1.49963	-0.34569	-0.531962	-0.11104	0.280615	-0.129812	-1.06523	0.311698	0.0424633	0.439471	0.430576	0.35415
NORU-01095	-0.593253	-0.906877	-0.756228	0.00602111	-1.04898	-0.0313529	1.12461	-0.9235	0.730921	-1.00346	-0.446015	-0.267668	0.480607	-1.29708	-0.721983	-0.408415	-0.0415419	0.439322	-0.25884	0.384694	-0.128241	-0.0940552	-0.441865	-0.442745	0.118055	-0.348668	-1.44308	-0.152158	-0.92238	-0.449143	-0.0723476	0.0171989	2.5498	-0.517707	1.29955	-0.461893	-0.100627	-0.979678	0.175538	-0.720845	-0.0658757	1.02267	0.112504	0.909401	-0.0922401	1.03666	-0.473869	0.00871881	-0.0529213
NORU-01096	0.431251	-1.51393	-0.501748	-0.213715	1.00861	0.36471	-0.950222	0.349068	0.851335	0.0803876	0.067219	-0.0272043	0.14717	0.747452	-0.347093	0.00350969	-0.699782	-0.585892	-0.277194	0.211557	0.222413	-0.149111	0.181892	-0.176447	-0.131562	-0.0343433	-1.44308	0.1041	0.356135	0.640526	-0.0524782	0.855652	-0.191132	0.209768	-0.0781093	-0.469128	0.123356	-0.080657	-0.102801	1.43479	-0.00763835	0.658494	-0.0369473	1.0333	-0.472912	0.559994	-0.216768	0.379903	0.726245
[truncated: 918 more columns]
