# Supplementary material for: SGLT2 inhibition protects kidney function by SAM-dependent epigenetic repression of inflammatory genes under metabolic stress
Source: J Clin Invest. 2025 Oct 1;135(19):e188933. doi: 10.1172/JCI188933 (PMC12483609; doi:10.1172/JCI188933)
Supplement: Supporting data values [file jci-135-188933-s281.xlsx]

## Sheet: Fig.1
Fig1B	wk	WT ND											WT HFD															SP ND									SP HFD
	0	24.3	23.9	24.1	21.5	23.8	24.2	23	23.9	24.8	23.5		22.8	24.2	24.3	23.8	25.8	23.3	22.7	23	26.9	23.5	23.9	20.7	22.8			24.3	24.3	22.7	24.7	19.2	22.1	23.7			20.4	24.1	23.9	23.95	23.3	22.2	23.2	24.2	23.8	18.6	21.3	23.9	18.9
	1	27.4	24.7	24.9	21.8	24.3	24.1	23.6	24.8	24.3	23.7		28.8	26.9	29.9	28.7	31.6	27.8	28.2	26	29.4	25.4	missing	missing	27.4			25.7	24	21.8	24.8	19.9	21.4	23.8			27.2	29.8	28.5	28.6	28.2	27.6	27.6	30	27	21.5	missing	missing	missing
	2	27	25	25.3	22.6	24.5	24.4	22.7	25.3	25.1	24.5		28.8	27.9	32.5	29.9	37	30.1	30.9	29	31.8	28.2	missing	missing	30.9			25.7	24.5	22.9	25.5	20.1	21.8	24.1			28.6	30.7	31.3	29.7	31.4	29.1	29.8	33.1	28.6	22.7	missing	missing	missing
	3	28.9	25	26.4	22.2	24.6	24.9	21.3	25.5	26.2	25.2		31	30.2	34.8	31.8	35	31.2	30.8	29.8	missing	missing	missing	missing	31.8			26.4	25	23.2	25.5	21.1	23	24.6			30.3	32.2	35	32.2	30.6	30.2	30.9	34.2	missing	missing	missing	missing	missing
	4	28.4	26.3	26.3	23	24.5	30.9	24.9	25	26.5	25.99		33	30	35.9	32.6	38.6	30.8	31.3	29.5	missing	missing	30.3	27.8	31.6			26.9	25.6	26.2	25.5	21.1	22.9	24.9			30.9	33.3	36.1	33.1	33.3	30.3	30.8	34.9	missing	missing	32.6	33	31.2
	5	27.7	25.6	24.9	22.9	22.8	30.3	25.2	26.4	27	26.8		30.6	29	36.6	32.6	39.5	32.4	33.2	31	missing	missing	30.5	27.6	33.3			26.4	25.7	26	25.4	22.3	23.8	25.8			29.5	30.9	34.2	30.2	32	31.6	32.2	36.9	missing	missing	33.4	32.6	31.2
	6	28.7	26	25.6	21.5	25.5	30.3	24.6	26.9	27.6	27		33.7	32	38.3	35.3	40.9	32.1	missing	missing	36.5	32.9	30.9	29	33.9			26.1	26.5	26.1	26.9	22.9	24.5	25.8			31.3	34.3	37.2	33.7	33.7	32.1	missing	missing	35.7	27.7	33.8	34	32.5
	7	28.7	26.6	26	23.2	25.2	29.9	24	26.5	27.5	28		33.5	33.2	40.3	36.3	41.5	34	missing	missing	37	32.5	31.8	29.7	34.5			26.2	25.6	26.5	26.3	22	25	26.1			31.8	36	39.3	35.4	34.1	33.1	missing	missing	35.8	27.3	34.5	33.4	33.9
	8	29.6	25	26.4	23.2	26	29	24	27.6	26.4	27.4		35.3	33.2	41.1	37	42.3	34.5	37.5	36.2	37.6	32	32.55	29	34.8			26.6	25.5	24	27.4	22.8	24.2	26.1			33.6	35.2	40.2	36.9	34.2	34	36.2	44.5	35.4	27.2	33.9	35.2	33.3
Fig1C	wk	WT ND											WT HFD															SP ND									SP HFD
	1	173.6	147.5	98.7	210.4	181.1	126.3	142.1	152.6	181.9	198.3		114.6	129.1	104.1	137.6	131.4	114.4	126.9	108.2	103.9	missing	missing	missing	missing	114.2		198.5	232.4	188.1	144.8	155	155.8	208.4	208.4		136	144.3	124.3	178.6	128.7	141.8	114.6	124.6	missing	missing	missing	missing	missing
	2	117.7	175.2	173.3	124.5	135.9	140	157	137	175.9	163.3		79.9	87.2	107.5	81.8	72.6	120.1	92.5	88.6	83.6	missing	missing	missing	missing	87		149.6	217.3	177.8	176.5	151.3	181.9	168.4	195		99.8	119.6	133.7	120.3	130.4	92.8	99.4	102.3	missing	missing	missing	missing	missing
	3	201	141.6	145.2	133.2	140.8	135.2	129.9	128.9	missing	missing		103.7	105.4	96	75	87.2	64.1	75.5	74.7	83.9	missing	missing	missing	missing	71.7		223.7	184	202	152	163.4	176.1	missing	missing		113.4	103.5	95.7	95.2	86.8	87.5	97.9	97.2	missing	missing	missing	missing	missing
	4	175.1	167.3	167.5	153.6	144.6	158.6	missing	130.2	179.7	165.5		87	97.9	77.6	74.9	71.6	79.6	71.4	80.5	71.2	missing	missing	missing	missing	76.9		167.9	160.4	184.7	170.5	154.7	193.8	181.8	204.3		94.6	89.3	93.2	97.4	95.7	90.8	85	84.5	missing	missing	missing	missing	missing
	5	175.3	138.2	144.3	150.7	137.8	116.1	60.2	137	186.7	178.4		71	77.5	80.5	82.7	104.3	69.6	69.7	78.7	81.2	missing	missing	77.1	84.8	74.6		213	147.1	197.5	130.1	154.2	175	184	227.1		83.6	83.7	78	86.4	83.9	75	90.6	87.6	missing	missing	97.6	82.4	96.2
	6	128.4	150.2	185	145.7	138.2	118.8	167.8	172.6	174.4	163.9		66.6	73.5	98.2	84.1	71.8	67.8	65.4	missing	missing	missing	missing	70	86.2	67		146.2	166.9	155.8	149.4	161.4	169.7	179.1	200.1		78.3	120.8	93.5	124.3	95	81.8	missing	missing	missing	missing	80.3	97.5	87.5
	7	185.5	152	158	150.1	158.7	107	120.8	143.4	156.4	163.1		85.1	113.6	80.3	74	70.7	64.6	73.1	missing	missing	72.4	73.8	65.4	68	64.5		208.3	missing	123.7	159.7	169.8	222.7	156	168.6		104.6	82.1	77.6	84.2	90.3	93.2	missing	missing	78.8	91.6	84.6	92.8	85.5
	8	169.3	133.6	153	131.5	165.4	109.9	147.8	154.3	208.3	203.5		74.3	86.3	84.1	60.8	63.9	60.7	70.9	missing	missing	63.4	71.4	74.6	70.3	63.5		185.2	156.6	167.5	missing	154.3	189.2	227.3	195.9		89.9	84.1	74.1	94.8	88.7	85.9	missing	missing	70	85.6	72.3	83.8	76.2
Fig1D	min	WT ND												WT HFD											SP ND										SP HFD
	0	104	99	98	86	93	129	113	107	90	91	75		143	153	116	122	137	142	134	114	148	143		128	75	99	108	96	99	92	101	86		141	118	107	121	105	128	123	115	109	104	102
	15	363	382	268	298	356	365	313	202	237	313	276		319	361	260	388	258	223	290	288	257	319		236	173	265	350	216	230	305	213	256		211	375	273	290	278	316	199	179	124	199	220
	30	235	316	201	207	354	326	248	192	176	222	238		352	321	255	371	264	251	301	287	206	352		128	156	195	304	154	153	238	212	172		205	346	277	269	301	346	222	127	139	162	251
	60	148	163	147	128	200	157	120	125	118	134	143		354	207	132	313	100	198	229	182	180	354		94	130	125	210	92	104	126	124	137		162	236	191	180	163	246	157	54	101	105	153
	120	99	87	121	106	111	123	96	103	87	108	67		119	128	94	108	97	137	143	85	94	119		89	84	96	134	46	74	90	111	70		101	139	133	121	108	90	82	35	94	71	83
Fig1E	min	WT ND									WT HFD									SP ND							SP HFD
	0	0.667461	0.595948	0.67938	0.5523	0.2052	0.4817	0.2409	0.2141		0.953516	0.989273	0.5424	0.6607	1.0158	0.4817	0.5229	0.6373		0.488677	0.882002	0.4734	0.223	0.2765	0.2587		0.67938	0.822408	1.04887	0.655542	0.6805	0.3301	0.2765	0.6945	0.5147	0.1716
	5	1.27533	0.90584	0.786651	1.0651	0.3568	0.7047	0.6066	0.3657		1.31109	1.56138	0.9467	1.1243	1.3708	1.124	0.7353	0.9478		0.738975	1.3826	1.3807	0.223	0.3568	0.5977		0.882002	1.19189	1.17998	1.14422	1.3807	0.6244	0.3568	0.4412	0.6291	0.286
	15	1.59714	1.20381	1.62098	1.2722	0.4193	0.8207	0.5085	0.3301		1.35876	2.00238	1.0355	1.2229	1.6568	1.4808	1.0948	1.1439		1.10846	1.37068	1.1341	0.5174	0.5263	0.7583		0.786651	1.8236	1.09654	1.04887	1.4004	0.6244	0.5263	0.5801	0.7844	0.2696
	30	1.1323	0.858164	0.977354	1.0848	0.4193	0.9099	0.5174	0.3747		1.14422	2.14541	1.4398	0.8481	1.4497	1.5254	1.1929	1.2419		0.667461	1.21573	0.8481	0.5442	0.4639	0.5263		0.667461	1.27533	1.14422	1.09654	1.854	0.8029	0.4639	0.6291	0.8579	0.4004
	60	0.929678	1.15614	0.929678	1.0355	0.4371	0.7047	0.3479	0.3122		1.46603	1.79976	1.2821	0.6706	1.5286	1.2489	0.8089	0.8497		0.619785	1.04887	0.6805	0.4728	0.3657	0.5085		0.67938	1.39452	1.28725	1.09654	1.6075	0.669	0.3657	0.4494	0.6618	0.5474
Fig1F	min	WT ND										WT HFD												SP ND										SP HFD
	0	100	100	100	100	100	100	100	100	100		100	100	100	100	100	100	100	100	100	100	100		100	100	100	100	100	100	100	100	100		100	100	100	100	100	100	100	100	100	100	100
	15	64	75	91	87	76	68	54	96	81		105	91	109	101	91	102	81	89	96	109	83		66	95	81	71	60	60	67	74	88		87	118	109	97	80	95	85	116	94	95	83
	30	45	47	61	55	56	49	42	73	58		65	82	89	90	92	75	57	75	83	76	64		36	45	58	47	42	42	47	54	67		65	86	94	71	55	78	64	103	74	72	49
	60	43	35	75	38	38	28	29	57	47		40	55	89	85	90	106	37	63	89	57	48		21	42	51	36	30	26	32	45	51		63	65	92	59	48	73	49	110	55	64	56
	120	49	31	91	51	43	23	31	84	65		49	76	95	97	94	103	33	60	109	65	34		42	67	74	52	52	21	19	77	66		58	67	80	71	63	84	51	88	66	80	60
Fig1G	TUNEL					Tul\vular Vacuolazaion					Fibrosis
	WT	SP	WT HFD	SP HFD		WT	SP	WT HFD	SP HFD		WT	SP	WT HFD	SP HFD
	2.33	0	7.33	1.333		0.5	0	14.5	12		2.899	2.52933	5.17433	3.56733
	1.33	0	3.67	1		1.5	0.5	10.6667	5.5		2.17367	2.11133	4.4	4.56167
	0.33	0.33	4	1.33		1	0	9	10.3		2.11567	1.73267	5.749	2.61067
	0.33		6	0.67				7	8.3		2.336	1.72033	2.799	2.48733
			0	1				25	10.33		2.34333		4.91367	1.67133
			6.33	1.67				19.333	9.33333				5.95933	2.85233
			2.67	2.33				23.3333	4.5				3.40667	3.057
			4.33	1				6	5.5				3.33
			6.67	0.67				16.333	1.333				4.6575
			2.33						6.66667
Fig1H	WT	WT HFD	SP HFD
	1.09712	1.34402	0.945332
	1.09039	1.39822	1.21876
	1.17257	1.44889	0.840476
	0.639918	1.32326	0.944899
		1.51182	0.827084
		1.49533	0.913404
Fig1II	WT	WT HFD 8wks	SP HFD 8wks	WT HFD 17wks	SP HFD 17wks
	8.9636	364.34	69.933	95.013	126.11
	11.838	252.99	100	79.378	68.777
	5.7582	423.34	61.035	158.71	56.23
	15.277	138.35	89.953	222.43	98.751
	14.589	84.986	139.94	104.67	112.774
	16.024	104.68		356.17	62.3609
	9.6442	86.916		255.644
	6.0118	202.09		354.959
	32.86	370.824		199.173
	7.2565			190.247
	21.141
	17.21
	25.1889
	23.9682
Fig1J	WT	WT + HFD	SP + HFD
	0.3	0.4	0.5
	0.4	0.5	0.4
	0.4	0.4	0.4
	0.4	0.6	0.4
	0.5	0.5	0.4
	0.5	0.5	0.6
	0.4	0.7	0.5
	0.5	0.5	0.6
		0.6
		0.8
		0.7
		0.8
Fig1K	WT ND	WT HFD	SP HFD
	0.294037	1.60046	1.85318
	0.659067	2.17731	1.22898
	1.53246	4.24912	1.39718
	1.51444	1.95854	0.644729
FIg1L	WT	WT HFD	SP HFD
	1.34	5.43	1.61
	1	1.82	2.19
	1.07	1.99	0.6
	0.7	4.37	0.93
		2.79	1.93
		5.68	3.34
		4.04	1.39

## Sheet: Fig. 3
Fig3C	TNF				Icam1				Il6				Ccl2				Il1b
	WT	WT + HFD	SP + HFD		WT	WT + HFD	SP + HFD		WT	WT + HFD	SP + HFD		WT	WT + HFD	SP + HFD		WT	WT HFD	SP HFD
	1.17	1.85	0.47		0.86	1.88	0.53		0.42	7.91	2.19		1.09	2.14	0.94		0.8	1.53	0.52
	0.65	2.03	0.71		0.86	2.5	1.61		1.11	5.25	0.73		0.98	2.84	1.52		0.57	3.08	0.63
	1.3	2.08	0.58		1.05	2.12	0.93		0.63	2.53	1.06		1.41	3.43	0.67		1.66	4.74	1.03
	1.02	1.4	0.79		1.29	2.77	0.57		2.02	3.76	1.27		1.47	4.26	1.53		1.03	2.74	0.37
	0.99	2.15	1.75		1.13	2.41	2.99		1.48	2.21	1.65		0.69	1.72	1.23		1.16	1.71	1.08
		2.14	1.48		0.89	4.66	2.66		1.13	2.56	0.49		0.66	2.24	1.03		1.11	4.13	1.05
		1.24	0.54			2.02	1.15			1.92	0.46			5.01				2.82	1.38
										1.58				1.67
Fig3D	WT	WT HFD	SP HFD
	4.66667	8.2	4
	0.8	10.3333	7.66667
	2.41667	13.625	3.375
	2.91667	9.125	3.16667

## Sheet: Fig.4
Fig4C	SAM			MTA			Cysteine			Hypotaurine
	WT HFD	SP HFD		WT HFD	SP HFD		WT HFD	SP HFD		WT HFD	SP HFD
	1.22767	1.15431		1.13056	1.09662		1.1376	2.25647		0.917755	0.865032
		1.54356		1.48653	1.3276		0.783681	1.62236		0.757622	1.08657
	1.00993	1.81533		0.924684	1.56894		0.827106	2.14846		0.716644	0.946013
	1.23803	1.74149		1.00424	1.67216		0.848107	1.35587		0.582934	0.90658
	1.21977	1.15308		1.03987	1.15909		0.904483	0.997214		0.728253	1.05887
	0.979199	1.84844		0.913761	1.48855		0.743162	1.22709		0.932928	1.3022

## Sheet: Fig.5
Fig5B	wk	WT HFD Placebo								WT HFD MAT2Ai 10mg/kg BW								WT HFD MAT2Ai 50mg/kg BW				SP HFD Placebo								SP HFD MAT2Ai 10mg/kg BW									SP HFD MAT2Ai 50mg/kg BW
	8	0	0	0	0	0	0	0		0	0	0	0	0	0	0		0	0	0		0	0	0	0	0	0	0		0	0	0	0	0	0	0	0		0	0	0	0	0
	9	-0.28	-2.64	-0.23	0	0	-7.73	-10.37		1.31	-2.31	-3.9	-9.78	-3.89	-8.79	-10		-1.63	2.12	-8.85		-5.24	-1.49	-3.49	-1.86	4.73	-7.01	-7.24		-4.94	-4.65	0.9	-1.27	-8.49	-7.34	-10.59	-5.52		-15.02	-8.02	-6.39	-6.14	-1.18
	10	0.84	-4.49	1.36	0	-6.44	-8.48	-12.21		2.09	-7.46	-6.83	-6.94	-2.43	-12.59	-13.81		-13.04	-10.12	-18.77		-2.62	-7.46	-4.02	-1.86	5.68	-4.94	-9.73		-1.74	-9.54	1.49	-1.9	-7.23	-11.95	-15.58	-12.87		-34.82	-13.44	-12.46	-13.99	-8.28
	11	0.84	-7.65	0.68	0	-3.99	-7.98	-14.75		-1.83	-9	-7.32	-13.25	-6.81	-9.98	-20.71		-21.2	-19.76	-22.52		-3.4	-8.96	-4.29	2.17	7.57	-4.16	-9.28		-4.94	-10.76	-2.99	-1.9	-4.09	-10.9	-19.94	-20		-23.64	-20.52	-12.46	-18.09	-11.54
	12	0	-8.18	1.81	0	-2.45	-5.74	-13.13		-5.76	-10.03	-9.27	-12.93	-3.89	-6.65	-17.38		-22.83	-23.53	-26.54		-4.19	-10.15	-2.95	-0.93	8.83	-1.82	-7.47		-4.65	-13.2	-4.48	-5.7	-2.2	-13.63	-20.25	-19.54		-25.24	-25.47	-16.93	-20.14	-15.38
	13	1.96	-5.54	-0.45	5.41	-0.31	-5.49	-13.36		-7.33	-8.48	-14.63	-7.89	-5.11	-5.23	-12.62		-20.65	-29.41	-31.64		-3.14	-8.66	-1.88	-2.17	12.62	-2.86	-8.14		-4.65	-14.18	-3.58	-4.75	-1.57	-14.88	-12.77	-15.4		-25.24	-29.25	-17.25	-18.77	-14.5
	14	4.48	-3.17	4.07	6.22	0.61	-0.5	-11.75		missing	-5.4	-8.78	-6.62	-5.35	-4.51	-12.38		-25.54	-32.94	-31.9		-2.09	-5.37	-1.61	-0.62	16.72	0	-9.95		missing	-11.98	-3.58	-1.9	0	-12.58	-12.15	-15.86		-29.71	-33.96	-19.81	-23.55	-21.01
Fig5C	min	WT Placebo								WT LD								WT HD
	0	118	114	114	121	153	128			105	151	101	115	150	122			92	119	114
	15	255	265	277	333	324	193			325	235	346	327	255	265			369	235	253
	30	254	248	283	347	309	229			283	254	420	320	283	289			293	198	225
	60	220	165	168	324	197	200			164	163	358	258	202	207			130	125	131
	120	133	112	107	139	84	119			77	96	124	112	152	140			101	69	74
Fig5D	min	SP Placebo									SP LD								SP HD
	0	108	108	98	124	111	106	127	116		129	129	123	123	121	138	123		107	100	99	120	109	92
	15	399	252	255	237	287	194	154	284		241	269	269	275	170	258	245		322	180	199	225	247	239
	30	357	226	198	198	206	249	145	198		222	282	222	274	169	208	211		260	155	125	170	184	172
	60	251	101	109	123	88	226	122	133		131	196	134	174	157	144	90		118	94	62	100	88	96
	120	102	58	67	73	64	154	101	100		78	99	67	75	122	177	97		116	92	41	83	77	64
		WT Placebo					SP Placebo							SP LD
Fig5E	0	0.642856	0.575752	0.545928	0.675805		0.478824	0.449	0.516104	0.41172	0.74724	1.24764		0.540644	0.613423	0.644614	0.956524	0.800569
	5	1.23934	1.02311	1.38846	1.46598		0.553384	0.627944	0.8218	0.70996	0.888904	2.10019		0.696599	0.655011	1.13327	1.19565	1.33082
	30	3.11079	1.79108	2.3801	1.60114		0.695048	0.8218	0.93364	0.866536	1.17223	2.57846		0.821363	1.12288	1.3828	1.59074	1.46598
	60	2.52922	1.38846	1.5674	1.91305		0.769608	1.02311	1.21697	0.918728	1.34372	2.86957		0.977318	1.53876	1.45558	1.36201	1.19565
Fig5F	WT Placebo	WT MAT2Ai 10	SP Placebo	SP MAT2Ai 10
	0.7	0.8	0.5	1
	0.7	0.6	0.6	0.9
	0.8	0.7	0.5	0.8
	0.9	0.5	0.6	1.1
	0.9		0.5	0.6
	0.9		0.5	1
	0.9
Fig5G	WT Placebo	WT MAT2Ai 10	SP Placebo	SP MAT2Ai 10
	12.333	18.75	6.3	21
	12	17.6667	7	13.6667
	11	10.3333	5.5	11.3333
	12.75	11.3333	6.5	7
	11.6667	18.3333	7.66667	11.3333
	9	18.3333		12

## Sheet: Fig.6
Fig6C	WT Placebo	SP Placebo	SP MAT2Ai 10
	6.66667	3.25	7.3333
	7	3.33333	14.6667
	6.66667	2.66667	18.3333
	8.66667	2.5	4
	10.3333	1.66667	11
	11	5	14.6667
	12	6
Fig6D		WT-HFD-PL								WT-HFD-MAT2ai 10mg/BWkg								SP-HFD-MAT2ai 10mg/BWkg							SP-HFD-MAT2ai 10mg/BWkg
	TNF	0.65	0.96	1.8	1.73	0.91	0.73	0.77		0.14	0.29	0.44	0.1	0.36	0.32			0.76	0.43	2.08	1.13	1.16	1.47		2.68	0.7	0.65	0.85	0.45
	IL1B	0.81	0.56	1.24	1.42	0.95	1.29	1.01		0.27	0.23	0.5	0.59	0.41	0.5	0.32		0.86	0.57	2.54	1	0.43	0.57		2.76	1.52	1.39	0.51	0.95	1.89
	ICAM1	0.88	0.73	1.27	1.88	1.47	0.64	0.69		0.29	0.5	0.3	0.73	0.1	0.43	0.46		1.13	0.77	1.8	1.18	1.47	2.47		2.78	1.92	0.91	0.84	0.53

## Sheet: Fig.7
Fig7B	IL6				IL8				TNF
	Control	HG	HG + SAM		Control	HG	HG + SAM		Control	HG	HG + SAM
	1.01	1.02	1.01		1.1	0.78	0.75		1.28	1.31	0.97
	0.95	0.99	0.98		0.96	0.7	0.67		0.89	0.87	1.11
	1.05	4.68	1.14		0.95	4.53	0.86		0.88	3.78	0.95
	0.66	1.9	1.38		0.74	1.98	1.16		0.75	1.13	1.08
	0.77	0.96	1.39		0.81	0.83	0.97		0.78	1.15	0.89
	0.99	2.17	0.7		1.05	2.03	0.55		1	0.97	1.3
	1.07	0.74	1.18		1.06	0.67	1.52		1.02	3.12	0.8
	1.45	3.44	1.26		1.33	2.31	1.62		1.38	0.93	1.82
	1.27	0.94	1.54		1.12	0.89	2		1.22	2	1.71
	0.75	1.92	1.71		0.93	2.44	2.44		0.97	2.49	1.81
	1.23	2.42	1.64		1.22	2.35	1.9		1.1	2.56	2.04
	1.1	2.09	0.93		1.05	2.12	1.06		0.93	2.62	1.78
	0.98	2.22	0.81		0.84	2.26	0.93		1	1.41	1.36
	0.93	1.76	0.78		0.97	1.61	0.93		0.55	2.02	1.38
	1.07	2.07			1.03	1.99			1.26	2.01	1.39
		4.82				5.56			1.46	1.4	1.18
		1.51				1.61			1.04	1.88	0.97
		1.34				1.51			0.96	1.43	0.81
										1.63
										2.25
										3.03
										1.19
										1.4
Fig7D	IL6				IL8				TNF
	HG	HG MAT2Ai	HG MAT2Ai SAM		HG	HG MAT2Ai	HG MAT2Ai SAM		HG	HG MAT2Ai	HG MAT2Ai SAM
	1.06	1.15	1.62		1.08	1	1.14		1.05	0.87	1.23
	0.91	13.83	1.45		0.85	9.83	1.11		0.96	2.52	1.22
	1	14.94	1.57		1	24.26	1.17		0.99	1.6	1.17
	1.03	2.59	2.04		1.09	13.06	3.98		1.01	1.53	1.99
	1.26	1.74	1.28		1.31	4.66	3.15		1.15	1.55	1.03
	0.86	1.86	1.25		0.74	3.59	1.99		0.81	2.23	1.06
	1.15	1.71	1.34		1.19	3.49	2.07		1.08	1.31	1.3
	0.96	1.85	1.62		0.93	3.13	2		0.82	1.16	1.58
	0.94	1.38	1.88		0.9	3.48	2.54		0.94	2.33	1.18
	0.88	1.87	1.72		1.04	1.24	1.58		1.29	3.48	1.22
	1.1	3.99	1.56		1.05	28.64	1.42		1.12	2	1.41
	0.84	10.75			0.85	1.58	1.34		0.96
	1.08	3.01			1.13	3.56			0.93
						8.04
						2.37
Fig7F	TNF					IL8					CCL20
	NG+BSA	HG+Palmitate-BSA	NG+BSA+SAM	HG+Palmitate-BSA+SAM		NG+BSA	HG+Palmitate-BSA	NG+BSA+SAM	HG+Palmitate-BSA+SAM		NG+BSA	HG+Palmitate-BSA	NG+BSA+SAM	HG+Palmitate-BSA+SAM
	1.6	3.68	0.91	2.7		1.11	64.25	0.93	36.67		1.34	14.5	0.97	6.9
	1.4	4.71	1.23	3.7		1.05	68.75	1.08	51.28		1.18	16.49	1.03	12.03
	1.04	3.31	0.75	3.18		1.16	58.66	0.97	49.87		1	15.19	0.79	10.09
	0.99	5.17	0.86	3.83		0.92	50.82	0.97	55.21		0.78	10.17	0.82	9.2
	0.76	4.08	2.2	3.6		0.93	67.93	2.57	61.65		0.92	11.67	2.09	10.06
	0.57	4.78		3.09		0.87	74.99		56.32		0.88	16.06		5.61

## Sheet: SuppleFig1
B	WT	SP	WT HFD	SP HFD
	26	24.3	39.6	34.2
	31.1	24.8	40.8	41.2
	28	27	38.5	40.7
	25.1	20.4	43	43.1
	27		43.5	43.3
	29		39	49.5
	33.2		42.5	41.3
	28.8		39	36
	32.1		42.5	42
			40.7
			43.5
			40.9
			42.9
			42.5
C	1wk					2wks					4wks					8wks
	WT	SP	WT HFD	SP HFD		WT	SP	WT HFD	SP HFD		WT	SP	WT HFD	SP HFD		WT	SP	WT HFD	SP HFD
	127	103	149	149		145	125	152	139		143	125	141	139		150	133	151	136
	101	108	144	137		154	107	156	152		137	116	162	148		109	101	130	130
	111	106	155	125		155	140	132	140		154	149	141	138		119	111	140	133
	153	126	168	121		125	134	148	132		129	131	140	134		132	117	158	125
		132	161	140		124	133	177	134		130	127	148	137		132	135	169	139
			155			139	136	159	142		132	141	178	161		148	138	135	140
								165	145		123	130	180			118	123	157	126
								147				141	141			140	140	143	153
																134	117	148	138
																119		155	134
																		148
																		164
D	WT	WT HFD	SP HFD
	0.75	1.25	1.8
	0.75	1.75	1.7
	1	1.85	0.65
	0.65	1.8	1.05
	1.05	1.25	1.4
	0.95	2.05
		1.8
F	Col3a1				Fn1				Vim				Col1a1				ACTA2				Tagln
	WT	WT HFD	SP HFD		WT	WT HFD	SP HFD		WT	WT HFD	SP HFD		WT	WT HFD	SP HFD		WT	WT HFD	SP HFD		WT	WT HFD	SP HFD
	1.15	1.06	1.16		0.94	1.16	0.64		0.99	2.44	1.66		1.23628	1.00778	1.1164		0.913802	0.884833	1.00375		0.928074	1.22801	0.680234
	0.8	2.68	0.92		0.78	0.81	0.86		0.78	3.15	0.9		0.83379	1.26991	1.01111		0.887454	2.30053	0.439771		0.702891	1.7914	0.89344
	1.1	1.61	0.47		1.13	1.11	0.45		1.41	2.74	0.83		1.2303	1.02568	0.332702		0.757735	1.44179	0.456557		1.28125	1.66823	0.559129
	0.99	1.09	0.65		1.22	0.72	0.57		0.92	2.27	1.12		0.78852	0.830086	0.551229			0.714921	0.420639		1.19645	1.13819	0.67097
		2.84	0.56			1.54	0.74			2.9	0.86			2.88178	0.396826			2.9637	1.05706			2.43659	0.677515
		1.53	0.76			1.05	0.56			2.45	1.58			1.2844	0.649921			1.2321	0.714698			1.68303	0.31888
			0.5			1.09	0.53			3.74	1			3.41893	0.419199			2.63618				2.65105	0.554191
		1.53				0.85				2.74				1.81428								1.42762
G											H
	WT	SP	WT HFD	SP HFD		WT	SP	WT HFD	SP HFD			WT	SP	WT HFD	SP HFD		WT	SP	WT HFD	SP HFD
	518	397	550	660		1.75	1.6895	1.55807	1.96429			112	129	130	114		0.43	0.485	0.3073	0.333
	454	487	518	668		1.816	1.98775	1.65667	1.56965			126	130	149	147		0.456	0.509	0.431	0.429
	442	474	482	631		1.67424	1.782	1.45181	1.73171			129	140	165	127		0.448	0.51	0.44	0.35
	367	465	672	639		1.5819	1.82353	1.63504	1.89773			103	107	116	137		0.429	0.445	0.316076	0.307865
	395	516	550	540		1.52	1.883	1.48649	1.579			134	132	154	125		0.51	0.579	0.409575	0.353107
	508	422	552	630		1.84	1.758	1.305	1.842			124	112	99	114		0.45	0.463	0.309375	0.419118
	557	409	502	582		1.92	1.79	1.45	1.6				138	123	116		0.416667	0.529	0.378	0.3422
	414	440	600	640		1.725	1.82	1.6	1.4382					114	124			0.409449	0.393	0.3522
	511	480	460	511		1.93	1.84	1.25341	1.4435						109				0.34384	0.337
	496		519	450		1.81	1.701	1.38032	1.65441
			484	555		1.675		1.5125	1.6371
			446	643				1.3723	1.8267
			443	507				1.5275	1.5696
								1.415

## Sheet: SuppleFig9
D		Fos				Jun
		WT	WT HFD	SP HFD		WT	WT HFD	SP HFD
		0.72	15.41	1.63		0.8	4.46	1.09
		0.52	2.09	0.85		0.7	1.01	1.31
		1.88	7.71	1.26		1.51	3.56	1
		1.41	1.71	0.68		1.18	1.69	0.94
			11.82	1.19			3.02	1.29
			4.72	2.44			2.24	1.29
			5.55	3.12			1.76	1.54
			5.64				2.71

## Sheet: SuppleFig12
	WT Placebo	SP Placebo	SP MAT2Ai
	4.81224e-06	4.4253e-05	0.00052492
	7.996e-05	0.0008491	0.0008923
	0.00130982	0.001614	0.00057776
	0.00135924	0.000706	9.1686e-05
	0.00012647	0.00190586	0.00010434
	1.3863e-05	9.629e-06	0.0001047
	1.6635e-06	0.00074821

## Sheet: SuppleFig13
C	weeks	ND + Placebo												ND + CANA											HFD + Placebo										HFD + CANA
	0	25.5	23.8	25.1	24.6	25.6	25.3	24.5	23	23.5	22.6	22.6		23.2	24.7	25.5	24.3	25.2	24	23.4	23.4	23.6	23.7		24.5	24.5	26.3	25.6	25.3	25.1	24	25.6	24.6		26.4	24.5	25.4	24	24.2	23	24	24.3	23.1	24.7	24.9
	2	26.7	25.6	26.5	27.1	28.6	27.8	26.8	25.6	25.4	24.2	24.3		24.6	26.6	27.4	25.6	27.4	26	26.1	25.8	26.3	26		34.1	32.6	34.3	36.6	33.3	34.1	34.6	35.5	31		38.1	31.9	34.5	30.6	33.8	33	32.7	33.6	32.1	36.3	33.2
	4	27.8	26.9	27.6	29.3	29.6	29.1	29.3	27.9	26.7	24.3	24.8		25.3	28	28.7	27.4	29.3	26.2	26.8	26.4	27.3	27.4		39.5	37.8	38.9	41.4	37.3	39.2	38.6	41	35.2		41.8	34.2	39.4	34.8	39	37.3	37.1	39.3	38.9	42	38.6
	5	27.4	25.2	27	28.1	29	28	28.1	27.5	23.5	24.3	24.8		25.1	27.4	27.8	26.6	28	25.6	25.3	25	26.8	26.3		36.5	35.2	38.4	41.1	36.8	38.4	37.4	40.5	35.7		38.8	31.5	38.2	32.7	37.4	33.8	32.6	37.5	37.6	40.6	31.6
	6	27	24.5	27	27.6	28.4	28	28.8	27.8	25	23.5	24.6		25	26.6	28	26.6	29	25.5	26	25.2	26.8	26.3		37.2	35.3	39	41	37.3	38.2	38	41.3	35.6		39.5	31.6	39	32.5	38.1	33.5	34.3	38.6	38.3	41	31
	7	26.8	25.3	27.2	27.9	28.2	28.6	28.8	27.7	25.1	24.3	24.5		25.5	27	27.5	27	30.3	25.4	26.1	25.8	27	26.6		38	36.2	40.4	41	36.7	38.3	39	40.6	36.1		40.3	32.1	40	33.6	38.3	34.8	34.9	39.7	39.1	41.5	34.5
	8	27.8	25.8	28	28.3	29.5	29.3	30	28.5	26	24.5	25.4		26.4	27.3	28.3	27.6	30.6	25.8	26.1	26	26.8	27.5		38.7	37.4	41.6	41.1	38	39.1	39.3	41.4	37.7		41.9	34.1	40.5	34.3	39.3	35.4	36.5	39.8	40.6	42	37.2
	9	27.4	26.5	28.5	28.3	29.5	29.5	29.4	28.5	26.1	24.6	26		25.8	27.6	28.9	28	30	26.2	26.4	25.8	27.1	26.7		39.3	37.6	42.3	39.6	39.3	39.1	39.6	40.1	37.8		41.9	34	40.8	34.8	39.4	34.8	37.7	40	41.4	42	38.7
	10	28	27	28.3	29.5	30.2	30.6	30.4	29.1	26.3	24.5	26.3		26.5	28.7	29.1	28.8	31.3	26.6	27.2	26.8	27.9	28		39.7	39	42.4	38.8	40	39.8	40.3	42.4	40		43	35.1	40.5	36.6	40.4	36.5	39.4	40.4	42.5	42.2	40.9
	11	28.4	27.4	28.6	29.6	30.1	30.5	30.8	28.9	26.3	25	25.6		26	29.2	29.5	28.5	30.5	26.7	27	27.2	27.6	28		39.8	38.6	42.8	40.3	39.8	39.2	39	42	37.7		41.5	34.8	40.3	36.9	40.4	35.9	39.2	40	41.3	41.3	42
	12	28.4	27.3	28.9	29.7	30.2	30.7	31.8	28.8	26	24.8	25.7		26.2	29.1	29	28.3	31.6	26.5	26.6	27.3	27.8	28.7		39.6	39.1	42.8	40.8	39.5	39.1	38.9	42	38.3		41.8	35.5	41.2	37.3	41	36.2	39.7	39.9	41.2	42.2	42.9
D	weeks	ND + Placebo												ND + CANA											HFD + Placebo										HFD + CANA
	2	1235.95	994.141	1096.23	1162.36	1097.9	1068.35	1125	1103.52	1043.31	1230.45			1103.66	1090.23	1010.95	1138.67	956.204	1103.85	1124.52	1089.15	1142.59	1028.85		739.003	714.724	670.554	687.158	684.685	689.149	680.636	776.056	625.807		700.787	695.925	776.812	723.636	710.784	735.207	754.545	707.951	688.988	705.607	754.821	725.904
	4	1485.61	1149.71	1203.56	1240.15	1167.38	1130.58	1264.04	1135.88	1170.24	1162.39			1111.75	1127.27	1117.52	1221.63	1157.62	1297.02	1182.5	1171.49	1249.42	1216.99		644.419	654.882	580.743	620.993	605.654	616.883	611.635	617.738	614.669		558.721	580.542	613.752	666.571	640.021	655.944	651.718	607.204	605.598	631.456	619.697	626.472
	5	1583.94	1540.4	1367	1313.49	1452.66	1427.27	1422.19	1321.32	1427.08	1516.5			1478.09	1358.66	1373.45	1413.88	1402.27	1456.68	1496.59	1512	1500.68	1475.98		563.138	533.316	520.36	538.819	549.901	555.161	541.079	549.944	591.8		539.597	567.677	583.056	646.97	601.335	615.946	593.061	573.899	537.939	587.282	592.476	503.452
	6	1767.28	1090.48	1365.43	1382.25	1478.87	1183.33	1498.84	1154.08	1432.67	1569.78			1320.67	1241.23	1441.67	1473.68	1568.97	1505.23	1471.8	1481.48	1567.16	1406.21		517.473	472.616	418.803	480.894	475.425	445.899	497.368	497.175	465.356		552.321	498.418	547.436	579.641	516.923	511.374	501.493	561.225	504.75	575.718	543.496	466.667
	7	1532.34	1268.12	1179.53	1225.21	1075.65	1060.61	1174.77	1052.95	1203.85	1309.52			1024.84	1209.88	984.242	1253.09	1078.11	1171.26	1162.2	1266.15	1209.88	1140.35		555.702	515.654	502.475	458.13	495.913	472.15	526.496	456.897	510.619		558.726	643.302	592.083	577.982	562.5	645.779	576.628	698.663	537.783	638.534	534.136	696.618
	8	1330.34	1243.54	1120.83	1154.3	1265.54	1075.09	1088.89	1060.23	1139.74	1221.79			1100.38	1286.33	1092.46	1225.85	1105.66	1266.15	1341	1242.95	1262.44	1230.3		500.431	520.945	445.913	434.307	435.965	459.506	474.979	464.976	470.38		559.666	516.618	527.16	554.878	564.626	569.975	530.603	549.772	469.012	545.977	550	595.878
	9	1456.2	1347.17	1323.25	1267.67	1156.78	1118.22	1160.71	1053.07	1166.67	1336.06			1244.67	1360.05	1159.6	1187.5	1076.25	1208.97	1232.95	1339.63	1259.22	1264.98		505.407	486.37	455.083	413.195	463.104	476.662	486.111	567.332	539.352		528.341	579.044	581.189	532.022	570.761	568.528	517.96	563.992	481.25	528.382	522.917	569.768
	10	1375	1151.11	959.717	1210.17	1274.83	1107.19	1174.34	1058.42	1165.78	809.125			1215.09	1175.61	1106.53	1317.36	1153.99	1384.21	1204.41	1332.09	1339.79	1250		500.756	520.513	442.453	447.423	455	524.121	517.618	495.283	420		527.442	546.439	542.716	538.138	608.197	544.059	529.315	572.081	499.01	507.294	487.678	599.022
	11	1404.93	1290.15	1370.63	1135.13	1146.51	1071.8	1147.73	1046.37	1147.15	1181.25			1211.54	1260.96	1188.81	1193.68	1214.1	1192.88	1275.56	1358.82	1275.72	1190		476.633	460.622	448.131	496.774	439.699	476.786	484.615	541.667	423.342		526.265	547.126	571.464	567.802	517.886	576.98	514.763	532.143	491.75	535.593	506.78	568.333
	12	1417.25	1153.85	884.083	1148.99	1286.42	1219.87	1174	1069.44	1272.12	1109.92			1402.67	1280.93	1170.69	1224.38	1295.89	1254.72	1355.26	1217.95	1183.45	1121.95		446.338	465.473	388.435	491.83	420.886	469.949	476.864	520.833	420.365		569.378	507.747	586.165	570.769	516.086	563.415	594.613	552.477	482.456	530.947	593.01	554.779
E		ND + Placebo												ND + CANA											HFD + Placebo										HFD + CANA
	0	118	102	84	84	88	90	111	86	67	72			86	87	84	91	75	84	61	72	78			151	158	136	121	148	129	153	151	130		122	94	106	97	106	67	103	117	102	90	76
	15	279	246	256	279	309	264	244	257	227	228			198	186	177	288	211	255	221	238	218			335	253	308	199	310	306	357	360	332		233	272	313	243	223	171	239	342	162	192	293
	30	226	185	156	205	181	180	150	155	158	200			172	158	117	216	163	182	160	139	189			434	269	392	256	276	243	301	333	336		273	294	393	277	210	151	259	293	199	199	265
	60	186	127	117	128	122	116	94	142	134	165			80	120	99	125	97	119	105	99	154			399	217	300	218	198	147	213	270	291		278	216	296	238	152	119	165	170	176	186	176
	120	110	79	67	106	69	104	81	95	72	87			90	84	78	81	64	79	69	61	74			202	143	153	135	146	119	132	164	154		200	93	191	120	131	92	89	87	92	94	86
F		ND + Placebo												ND + CANA											HFD + Placebo										HFD + CANA
	0	0.2288	0.35037	0.2503	0.3146	0.2932	0.3146	0.2145						0.236	0.2574	0.2646	0.1931	0.2145	0.2288	0.2431					1.7018	1.1441	1.2942	1.4516	1.5159	1.373	1.0941	1.7091	1.2514		1.0869	0.7222	0.7007	0.2717	1.137	1.1298	1.28	0.6579	0.8295	0.7079	0.758
	5	0.3075	0.30747	0.4219	0.5291	0.4505	0.3361	0.2789						0.4219	0.3361	0.5649	0.2717	0.3289	0.379	0.3432					2.231	2.281	1.5231	1.6446	2.1022	1.802	1.7734	2.1596	1.9164		1.5588	1.094	1.3443	0.6006	2.038	1.659	1.8306	1.3801	0.5292	1.802	1.5947
	15	0.5649	0.51484	0.6221	0.8509	0.5363	0.4577	0.286						0.5935	0.4862	0.7651	0.4219	0.3718	0.3218	0.4505					2.5098	4.6836	1.9807	1.9163	2.3883	1.9522	2.9247	2.4599	2.6172		2.2739	2.3525	1.8019	0.8938	2.5386	2.131	2.274	1.7448	0.8653	1.566	1.5803
	30	0.4147	0.51484	0.4862	0.5577	0.5649	0.4648	0.3575						0.5649	0.3933	0.7651	0.4648	0.3361	0.379	0.3361					2.9675	3.3321	1.8377	1.6017	2.8674	2.6744	3.3752	2.0452	2.8246		2.5599	2.6957	1.5374	1.237	3.2966	2.3956	2.0523	1.5803	1.0798	1.6304	1.609
	60	0.379	0.44333	0.429	0.5005	0.3218	0.4362	0.3146						0.4505	0.3289	0.6221	0.3861	0.3432	0.3218	0.3504					3.2463	2.3883	2.2953	2.0736	2.7172	2.1667	3.1392	1.5589	2.9676		3.6682	2.3454	1.5588	0.7937	2.4742	1.7663	2.3383	1.7305	1.0011	1.8735	1.3086
G
		Placebo										CANA
	ND	115	135	135	130	127	132	110	123	107	124	117	120	109	127	108	111	103	121	115	108
	HFD	138	179	167	155	153	149	190	167			155	123	131	133	158	132	136	150	122	143	132
H
		Placebo										CANA
	ND	2	1.88	2.03	2.13	1.99	1.94	1.84	2.03	2.08	2.33	1.91	1.93	1.98	1.96	1.87	2.01	1.94	2.06	1.86
	HFD	1.41	1.34	1.31	1.42	1.33	1.36	1.49	1.28			1.63	1.52	1.38	1.66	1.43	1.39	1.55	1.5	1.41	1.55	1.5
I
		Placebo										CANA
	ND	0.46	0.51	0.5	0.44	0.45	0.45	0.49	0.52	0.52	0.54	0.53	0.46	0.48	0.59	0.47	0.45	0.49	0.46	0.43	0.45	0.53
	HFD	0.37	0.4	0.37	0.37	0.38	0.37	0.39	0.38	0.4		0.42	0.39	0.4	0.42	0.35	0.37	0.39	0.4	0.38	0.4	0.36	0.38
J
	Tunel	Placebo								CANA
	ND	1	0.666667	1.66667	0.666667	1	1	1		1.33333	0.666667	0.333333	0.666667	1	1.66667	0.666667
	HFD	3	3.66667	18	3.33333	4	6.33333	14.33	6	0.333333	5	1.66667	2.66667	1.66667	7	0.6667
	Fiborosis	Placebo								CANA
	ND	0.711278	2.46967	1.002	0.546667	2.19	0.444333	1.23867	0.707	2.69667	1.058	1.24267	0.944333	0.791667	0.992	0.995	0.584667	2.76267
	HFD	4.51867	3.473	3.68033	1.98567	1.49167	3.41167	1.122	1.21	2.06467	1.677	0.710333	1.62333	1.285	2.03867	1.09467	0.499	1.59433
K
		Placebo									CANA
	ND		24.8335	20.5027	19.8257	21.7628	20.3846	25.7531	24.908	26.0706	24.2319	16.5918	22.826	15.6279	17.1361	21.7362	23.7322	19.9675
	HFD	30.5859	35.8925	50.4977	39.8755	28.2966	31.3563	33.3563	48.0555	38.3183	33.5105	18.4892	39.7711	39.7208	36.3217	20.7086	21.4611	27.5936	30.8133	22.9541	33.7063	44.7313
L
		Placebo									CANA
	ND	0.5	0.4	0.4	0.5	0.9	0.4	0.4	0.5	0.7	0.4	0.3	0.3	0.5	0.5	0.4	0.3	0.4	0.3	0.6
	HFD	0.5	0.6	0.5	0.4	0.4	0.3	0.4			0.3	0.3	0.4	0.3	0.4	0.4	0.4	0.4	0.3

[truncated: 2 more sheets: SuppleFig14, SuppleFig17]
